# Supplementary material for: Comprehensive multiomics analyses reveal pervasive involvement of aberrant cohesin binding in transcriptional and chromosomal disorder of cancer cells
Source: iScience. 2023 May 19;26(6):106908. doi: 10.1016/j.isci.2023.106908 (PMC10239702; doi:10.1016/j.isci.2023.106908)
Supplement: Table S1. ChIP-seq datasets used in this study, related to STAR Methods [file mmc2.xlsx]

## Sheet: TableS1
Assay	CellType	Disease	Biosample	Tissue	Antibody	Study	NSC
ChIPseq	MDM	Normal	Primary	Blood	Rad21	GSE103477	16.5055
ChIPseq	Hep-G2	Cancer	Cell-line	Liver	Rad21	GSE72082	13.289
ChIPseq	A-549	Cancer	Cell-line	Lung	SMC3	ENCSR330ELC	5.6826
ChIPseq	K-562	Cancer	Cell-line	Blood	Rad21	ENCSR879KXD	2.92215
ChIPseq	HAP1	Cancer	Cell-line	Blood	Rad21	GSE152721	12.5923
ChIPseq	GM18526	Normal	Primary	Blood	SA1	GSE50893	15.622
ChIPseq	Neutrophil	Normal	Primary	Blood	Rad21	GSE126755	6.01189
ChIPseq	A-549	Cancer	Cell-line	Lung	Rad21	ENCSR807WAC	5.29394
ChIPseq	HUVEC	Normal	Primary	Umbilical-cord	Rad21	GSE94872	9.67743
ChIPseq	K-562	Cancer	Cell-line	Blood	Rad21	ENCSR000FAD	7.20831
ChIPseq	HFFc6	Normal	Cell-line	Skin	SMC1	GSE165895	9.11448
ChIPseq	Fibroblast	Normal	Primary	Skin	SA2	SRP050576	9.4594
ChIPseq	Hela-Kyoto	Cancer	Cell-line	Cervix	SMC3	GSE138405	2.61857
ChIPseq	Hep-G2	Cancer	Cell-line	Liver	Rad21	GSE25021	12.3568
ChIPseq	K-562	Cancer	Cell-line	Blood	Rad21	GSE143937	3.68047
ChIPseq	HCT-116	Cancer	Cell-line	Colon	Rad21	ENCSR000BSB	14.5806
ChIPseq	SC	Cancer	Cell-line	Blood	Rad21	GSE168045	4.2555
ChIPseq	HMEC	Normal	Primary	Breast	SMC1	GSE101921	2.76338
ChIPseq	Macrophage	Normal	Primary	Blood	SMC1	GSE98367	2.48354
ChIPseq	hLCL	Normal	Primary	Blood	NIPBL	GSE38395	4.36719
ChIPseq	RPE	Normal	Cell-line	Retina	Rad21	GSE206145	3.29368
ChIPseq	A-549	Cancer	Cell-line	Lung	Rad21	ENCSR895JMI	3.44247
ChIPseq	THP-1	Cancer	Cell-line	Blood	Rad21	GSE103477	20.1286
ChIPseq	IMR-90	Normal	Cell-line	Lung	Rad21	ENCSR000EFJ	8.42406
ChIPseq	MCF-7	Cancer	Cell-line	Breast	Rad21	ENCSR703TNG	8.29019
ChIPseq	HCT-116	Cancer	Cell-line	Colon	Rad21	GSE110061	15.0051
ChIPseq	MCF-7	Cancer	Cell-line	Breast	Mau2	GSE177045	2.52308
ChIPseq	B-cell	Normal	Primary	Blood	Mau2	GSE206145	1.48189
ChIPseq	RPE	Normal	Cell-line	Retina	Mau2	GSE206145	5.67349
ChIPseq	CUTLL1	Cancer	Cell-line	Blood	SMC3	GSE130140	2.22514
ChIPseq	GM12892	Normal	Primary	Blood	SA1	GSE50893	30.8142
ChIPseq	RPE	Normal	Cell-line	Retina	NIPBL	GSE206145	1.87472
ChIPseq	CVB-hiPSC	Normal	Cell-line	Stem-cell	Rad21	GSE106870	4.27746
ChIPseq	HuCC-T1	Cancer	Cell-line	Liver	SMC1	GSE68388	8.24258
ChIPseq	HUES9	Normal	Cell-line	Embryo	Rad21	GSE106870	2.45455
ChIPseq	K-562	Cancer	Cell-line	Blood	SMC3	ENCSR000EGW	4.00628
ChIPseq	HL-60	Cancer	Cell-line	Blood	SA1	GSE131577	4.24696
ChIPseq	HEK293T	Normal	Cell-line	Kidney	Rad21	GSE130135	11.2592
ChIPseq	THP-1	Cancer	Cell-line	Blood	Rad21	GSE103477	14.7685
ChIPseq	A-549	Cancer	Cell-line	Lung	Rad21	ENCSR853VWZ	12.1109
ChIPseq	Transformed-RPE1	Normal	Cell-line	Retina	Rad21	GSE155828	1.43945
ChIPseq	A-549	Cancer	Cell-line	Lung	SMC3	ENCSR768DOX	4.37121
ChIPseq	OCI-AML-3	Cancer	Cell-line	Blood	SA1	GSE111537	3.54832
ChIPseq	HeLa-Tet-On	Cancer	Cell-line	Cervix	Rad21	GSE112028	5.23917
ChIPseq	K-562	Cancer	Cell-line	Blood	Rad21	ENCSR879KXD	2.99817
ChIPseq	HCT-116	Cancer	Cell-line	Colon	Rad21	GSE104888	8.96892
ChIPseq	MCF-7	Cancer	Cell-line	Breast	Rad21	GSE177045	4.13445
ChIPseq	A-549	Cancer	Cell-line	Lung	SMC3	ENCSR335RKQ	2.38056
ChIPseq	Fibroblast	Normal	Primary	Skin	SA2	SRP050576	5.52173
ChIPseq	TF-1	Cancer	Cell-line	Blood	SMC3	GSE73207	1.42072
ChIPseq	Hela-Kyoto	Cancer	Cell-line	Cervix	SA1	GSE126990	5.02823
ChIPseq	SNYDER	Normal	Primary	Blood	SA1	GSE50893	33.3403
ChIPseq	MCF-10A	Normal	Cell-line	Breast	SA2	GSE101921	1.72515
ChIPseq	HEK293T	Normal	Cell-line	Kidney	Rad21	GSE206145	3.0405
ChIPseq	A-549	Cancer	Cell-line	Lung	SMC3	ENCSR620NWG	7.34781
ChIPseq	DKO	Cancer	Cell-line	Colon	Rad21	GSE131606	4.73993
ChIPseq	A-549	Cancer	Cell-line	Lung	Rad21	ENCSR000DYE	2.61592
ChIPseq	MDM	Normal	Primary	Blood	Rad21	GSE103477	16.0064
ChIPseq	A-549	Cancer	Cell-line	Lung	Rad21	ENCSR676MJK	4.97552
ChIPseq	HEK293T	Normal	Cell-line	Kidney	SMC3	GSE122299	2.84975
ChIPseq	MCF-7	Cancer	Cell-line	Breast	Rad21	GSE25021	30.1115
ChIPseq	A-549	Cancer	Cell-line	Lung	Rad21	ENCSR247LSH	11.026
ChIPseq	H9-hESC	Normal	Cell-line	Embryo	Rad21	GSE105028	14.4511
ChIPseq	RPE	Normal	Cell-line	Retina	Rad21	GSE206145	5.14792
ChIPseq	THP-1	Cancer	Cell-line	Blood	Rad21	GSE103477	8.68119
ChIPseq	MCF-10A	Normal	Cell-line	Breast	SA2	GSE101921	2.63794
ChIPseq	Neurons-H1	Normal	Primary	Brain	SMC3	ENCSR404BPV	5.66389
ChIPseq	Hep-G2	Cancer	Cell-line	Liver	SMC1	GSE76893	5.71495
ChIPseq	HMEC	Normal	Primary	Breast	SA2	GSE101921	3.32842
ChIPseq	Liver	Normal	Tissue	Liver	Rad21	ENCSR230ZWH	9.67619
ChIPseq	GM12878	Normal	Primary	Blood	Rad21	ENCSR000BMY	25.2816
ChIPseq	MCF-7	Cancer	Cell-line	Breast	Rad21	GSE25021	31.4771
ChIPseq	MCF-10A	Normal	Cell-line	Breast	SA1	GSE101921	1.97489
ChIPseq	A-549	Cancer	Cell-line	Lung	SMC3	ENCSR199XBQ	5.80167
ChIPseq	Fibroblast	Normal	Primary	Skin	Mau2	SRP050576	2.57469
ChIPseq	A-549	Cancer	Cell-line	Lung	Rad21	ENCSR895JMI	5.82051
ChIPseq	A-549	Cancer	Cell-line	Lung	Rad21	ENCSR748MVX	8.87107
ChIPseq	A-549	Cancer	Cell-line	Lung	SMC1	GSE76893	6.01073
ChIPseq	A-549	Cancer	Cell-line	Lung	SMC3	ENCSR330ELC	4.638
ChIPseq	RT-112	Cancer	Cell-line	Bladder	SA1	GSE111913	14.1278
ChIPseq	Fibroblast	Normal	Primary	Skin	Mau2	SRP050576	3.07149
ChIPseq	MCF-7	Cancer	Cell-line	Breast	Mau2	GSE177045	1.96528
ChIPseq	HCT-116	Cancer	Cell-line	Colon	NIPBL	GSE104888	2.92068
ChIPseq	HeLa	Cancer	Cell-line	Cervix	SMC3	GSE105004	5.61925
ChIPseq	A-549	Cancer	Cell-line	Lung	SMC3	ENCSR501LQA	10.3289
ChIPseq	Fibroblast	Normal	Primary	Skin	Mau2	SRP050576	2.62866
ChIPseq	Hep-G2	Cancer	Cell-line	Liver	SMC3	ENCSR000EDW	4.75756
ChIPseq	Hela-Kyoto	Cancer	Cell-line	Cervix	SMC3	GSE126990	3.10369
ChIPseq	A-549	Cancer	Cell-line	Lung	Rad21	ENCSR247LSH	8.03866
ChIPseq	HCT-116	Cancer	Cell-line	Colon	Rad21	GSE121355	4.92497
ChIPseq	A-549	Cancer	Cell-line	Lung	SMC3	ENCSR981FDC	5.06274
ChIPseq	MCF-7	Cancer	Cell-line	Breast	Rad21	GSE72082	7.0958
ChIPseq	CVB-hiPSC	Normal	Cell-line	Stem-cell	Rad21	GSE106870	4.20354
ChIPseq	A-549	Cancer	Cell-line	Lung	SMC3	ENCSR981FDC	7.45899
ChIPseq	GM18951	Normal	Primary	Blood	SA1	GSE50893	18.4642
ChIPseq	Lymphoblast	Normal	Primary	Blood	Rad21	GSE155324	2.53331
ChIPseq	HCT-116	Cancer	Cell-line	Colon	NIPBL	GSE104888	4.106
ChIPseq	H9-hESC	Normal	Cell-line	Embryo	Rad21	GSE105028	2.56925
ChIPseq	A-549	Cancer	Cell-line	Lung	Rad21	ENCSR760NPX	4.42245
ChIPseq	A-549	Cancer	Cell-line	Lung	SMC3	ENCSR481YWD	1.76613
ChIPseq	BGO3	Normal	Cell-line	Embryo	SMC3	GSE36578	4.94947
ChIPseq	MCF-7	Cancer	Cell-line	Breast	Rad21	GSE177045	3.35703
ChIPseq	Hela-Kyoto	Cancer	Cell-line	Cervix	SMC3ac	GSE138405	1.77685
ChIPseq	HeLa-S3	Cancer	Cell-line	Cervix	Rad21	GSE108869	16.9558
ChIPseq	RPE	Normal	Cell-line	Retina	Rad21	GSE206145	3.89711
ChIPseq	Hep-G2	Cancer	Cell-line	Liver	SA2	GSE25021	34.5621
ChIPseq	RPE	Normal	Cell-line	Retina	Rad21	GSE206145	4.33025
ChIPseq	Lymphoblast	Normal	Primary	Blood	Rad21	GSE155324	5.14753
ChIPseq	THP-1	Cancer	Cell-line	Blood	Rad21	GSE103477	14.7099
ChIPseq	THP-1	Cancer	Cell-line	Blood	Rad21	GSE103477	17.8463
ChIPseq	Hep-G2	Cancer	Cell-line	Liver	SMC1	GSE76893	5.24716
ChIPseq	TF-1	Cancer	Cell-line	Blood	SMC3	GSE73207	1.33812
ChIPseq	H9-hESC	Normal	Cell-line	Embryo	Rad21	GSE145327	7.85652
ChIPseq	H1-hESC	Normal	Cell-line	Embryo	Rad21	ENCSR000ECE	10.6351
ChIPseq	HEK293T	Normal	Cell-line	Kidney	Rad21	GSE206145	2.07331
ChIPseq	HSPC	Normal	Primary	Blood	SA1	GSE67783	1.63278
ChIPseq	Ramos	Cancer	Cell-line	Blood	NIPBL	GSE62063	2.57368
ChIPseq	Neurons-H1	Normal	Primary	Brain	SMC3	ENCSR404BPV	7.30735
ChIPseq	RPE	Normal	Cell-line	Retina	Rad21	GSE206145	2.60451
ChIPseq	MCF-10A	Normal	Cell-line	Breast	SA1	GSE101921	1.55717
ChIPseq	A-549	Cancer	Cell-line	Lung	Rad21	ENCSR217ELF	10.5789
ChIPseq	CVI-hiPSC	Normal	Cell-line	Stem-cell	Rad21	GSE106870	2.44876
ChIPseq	BGO3	Normal	Cell-line	Embryo	SMC1	GSE36578	4.57141
ChIPseq	HEK293T	Normal	Cell-line	Kidney	Rad21	GSE130135	12.6884
ChIPseq	HCT-116	Cancer	Cell-line	Colon	Rad21	GSE86191	10.1411
ChIPseq	MCF-7	Cancer	Cell-line	Breast	Rad21	GSE25021	15.9646
ChIPseq	Kelly	Cancer	Cell-line	Brain	SMC1	GSE115248	3.92241
ChIPseq	H9-hESC	Normal	Cell-line	Embryo	NIPBL	GSE105028	2.24882
ChIPseq	Fibroblast	Normal	Primary	Skin	NIPBL	SRP050576	1.94521
ChIPseq	RH4	Normal	Cell-line	Embryo	Rad21	GSE116344	13.3472
ChIPseq	T-47D	Cancer	Cell-line	Breast	Rad21	GSE132649	1.44687
ChIPseq	RPE	Normal	Cell-line	Retina	NIPBL	GSE206145	1.66321
ChIPseq	GM12890	Normal	Primary	Blood	SA1	GSE50893	42.8057
ChIPseq	THP-1	Cancer	Cell-line	Blood	Rad21	GSE103477	14.4907
ChIPseq	OCI-AML-3	Cancer	Cell-line	Blood	SA2	GSE111537	9.70235
ChIPseq	A-549	Cancer	Cell-line	Lung	SMC3	ENCSR481YWD	3.11053
ChIPseq	Ishikawa	Cancer	Cell-line	Uterus	Rad21	ENCSR000BTU	5.80156
ChIPseq	RPE	Normal	Cell-line	Retina	Mau2	GSE206145	9.16711
ChIPseq	HCT-116	Cancer	Cell-line	Colon	Rad21	GSE86191	10.642
ChIPseq	A-549	Cancer	Cell-line	Lung	Rad21	ENCSR956LGB	5.08614
ChIPseq	HeLa	Cancer	Cell-line	Cervix	SMC3	GSE105004	5.82302
ChIPseq	Hep-G2	Cancer	Cell-line	Liver	Rad21	ENCSR000EEG	9.40834
ChIPseq	GM18526	Normal	Primary	Blood	SA1	GSE50893	14.7952
ChIPseq	RPE	Normal	Cell-line	Retina	Rad21	GSE206145	2.54223
ChIPseq	Hep-G2	Cancer	Cell-line	Liver	SMC3	ENCSR000EDW	2.46437
ChIPseq	RPE	Normal	Cell-line	Retina	SA1	GSE206145	3.57692
ChIPseq	A-549	Cancer	Cell-line	Lung	SMC3	ENCSR767DFK	5.24973
ChIPseq	MCF-7	Cancer	Cell-line	Breast	Rad21	GSE177045	3.3943
ChIPseq	Hep-G2	Cancer	Cell-line	Liver	Rad21	GSE72082	14.9647
ChIPseq	Liver	Normal	Tissue	Liver	Rad21	ENCSR917QNE	6.129
ChIPseq	SK-N-SH	Cancer	Cell-line	Brain	Rad21	ENCSR000BLY	31.7663
ChIPseq	MCF-7	Cancer	Cell-line	Breast	SMC1	GSE76893	6.22109
ChIPseq	HUES64	Normal	Cell-line	Embryo	Rad21	GSE97394	9.56183
ChIPseq	MCF-7	Cancer	Cell-line	Breast	Mau2	GSE177045	3.99512
ChIPseq	IMR-90	Normal	Cell-line	Lung	SMC3	ENCSR000HPG	5.91959
ChIPseq	MCF-7	Cancer	Cell-line	Breast	Rad21	GSE25021	17.1655
ChIPseq	A-549	Cancer	Cell-line	Lung	Rad21	ENCSR000BUC	8.81885
ChIPseq	K-562	Cancer	Cell-line	Blood	Rad21	ENCSR000BKV	23.0474
ChIPseq	MCF-10A	Normal	Cell-line	Breast	SA2	GSE101921	2.11143
ChIPseq	MCF-10A	Normal	Cell-line	Breast	SA2	GSE101921	1.53267
ChIPseq	IMR-90	Normal	Cell-line	Lung	Rad21	GSE135093	6.5202
ChIPseq	RPE	Normal	Cell-line	Retina	Mau2	GSE206145	2.64341
ChIPseq	B-cell	Normal	Primary	Blood	Rad21	GSE206145	1.88353
ChIPseq	A-549	Cancer	Cell-line	Lung	Rad21	ENCSR895JMI	7.85465
ChIPseq	Hep-G2	Cancer	Cell-line	Liver	Rad21	ENCSR054FKH	17.5911
ChIPseq	RH4	Normal	Cell-line	Embryo	Rad21	GSE116344	5.3008
ChIPseq	Kelly	Cancer	Cell-line	Brain	SMC1	GSE115248	3.60506
ChIPseq	H1-hESC	Normal	Cell-line	Embryo	Rad21	ENCSR000ECE	18.1122
ChIPseq	A-549	Cancer	Cell-line	Lung	Rad21	ENCSR956LGB	6.37974
ChIPseq	IMR-90	Normal	Cell-line	Lung	SMC3	GSE135093	2.5581
ChIPseq	SK-N-SH	Cancer	Cell-line	Brain	SMC3	ENCSR000EHW	4.37669
ChIPseq	GM12878	Normal	Primary	Blood	Rad21	ENCSR000EAC	15.5398
ChIPseq	A-549	Cancer	Cell-line	Lung	SMC3	ENCSR620NWG	2.51248
ChIPseq	A-549	Cancer	Cell-line	Lung	SMC3	ENCSR767DFK	8.82545
ChIPseq	Leukemia-SEM	Cancer	Cell-line	Blood	Rad21	GSE139435	5.75103
ChIPseq	Fibroblast	Normal	Primary	Skin	NIPBL	SRP050576	1.89177
ChIPseq	A-549	Cancer	Cell-line	Lung	Rad21	ENCSR676MJK	3.41656
ChIPseq	A-549	Cancer	Cell-line	Lung	SMC3	ENCSR199XBQ	3.25156
ChIPseq	GP5d	Cancer	Cell-line	Colon	NIPBL	GSE51234	2.65863
ChIPseq	GM12878	Normal	Primary	Blood	SMC3	ENCSR000DZP	7.96668
ChIPseq	GM2610	Normal	Primary	Blood	SA1	GSE50893	31.9059
ChIPseq	HEK293T	Normal	Cell-line	Kidney	Rad21	GSE206145	2.14221
ChIPseq	A-549	Cancer	Cell-line	Lung	Rad21	ENCSR193NSH	5.98276
ChIPseq	H9-hESC	Normal	Cell-line	Embryo	Rad21	GSE105028	10.8912
ChIPseq	A-549	Cancer	Cell-line	Lung	Rad21	ENCSR748MVX	5.41815
ChIPseq	A-549	Cancer	Cell-line	Lung	SMC3	ENCSR150EFU	7.0311
ChIPseq	Neurons-H1	Normal	Primary	Brain	Rad21	ENCSR198ZYJ	10.0514
ChIPseq	Neurons-H1	Normal	Primary	Brain	Rad21	ENCSR198ZYJ	9.09879
ChIPseq	MCF-10A	Normal	Cell-line	Breast	SA1	GSE101921	1.50016
ChIPseq	MCF-7	Cancer	Cell-line	Breast	NIPBL	GSE76893	2.38444
ChIPseq	OCI-AML-3	Cancer	Cell-line	Blood	SA1	GSE111537	4.14994
ChIPseq	Neutrophil	Normal	Primary	Blood	SMC3	GSE126755	2.95235
ChIPseq	Fibroblast	Normal	Primary	Skin	SA2	SRP050576	5.31656
ChIPseq	RPE	Normal	Cell-line	Retina	Rad21	GSE206145	2.62952
ChIPseq	K-562	Cancer	Cell-line	Blood	Rad21	GSE143937	5.26233
ChIPseq	Liver	Normal	Tissue	Liver	Rad21	ENCSR230ZWH	10.3803
ChIPseq	T-47D	Cancer	Cell-line	Breast	Rad21	GSE132649	1.76167
ChIPseq	MCF-7	Cancer	Cell-line	Breast	Rad21	GSE72082	4.48949
ChIPseq	IMR-90	Normal	Cell-line	Lung	Rad21	GSE135093	6.62799
ChIPseq	IMR-90	Normal	Cell-line	Lung	Rad21	GSE135093	3.60831
ChIPseq	B-cell	Normal	Primary	Blood	Rad21	GSE206145	1.74653
ChIPseq	HCAEC	Normal	Primary	Artery	SA1	GSE101921	3.76453
ChIPseq	GM10847	Normal	Primary	Blood	SA1	GSE50893	12.2184
ChIPseq	Ramos	Cancer	Cell-line	Blood	NIPBL	GSE62063	3.40993
ChIPseq	GM19238	Normal	Primary	Blood	SA1	GSE50893	61.933
ChIPseq	A-549	Cancer	Cell-line	Lung	Rad21	ENCSR807WAC	5.65136
ChIPseq	GM12878	Normal	Primary	Blood	SA1	GSE50893	37.6295
ChIPseq	THP-1	Cancer	Cell-line	Blood	Rad21	GSE103477	12.1707
ChIPseq	A-549	Cancer	Cell-line	Lung	Rad21	ENCSR247LSH	9.84615
ChIPseq	Hela-Kyoto	Cancer	Cell-line	Cervix	SA1	GSE138405	11.449
ChIPseq	Transformed-RPE1	Normal	Cell-line	Retina	Rad21	GSE155828	3.81035
ChIPseq	MCF-7	Cancer	Cell-line	Breast	SMC1	GSE76893	2.58823
ChIPseq	GM18486	Normal	Primary	Blood	SA1	GSE50893	50.4246
ChIPseq	Hep-G2	Cancer	Cell-line	Liver	Rad21	ENCSR338DUC	2.72698
ChIPseq	GM18505	Normal	Primary	Blood	SA1	GSE50893	15.5096
ChIPseq	MCF-7	Cancer	Cell-line	Breast	SA1	GSE25021	32.6406
ChIPseq	Fibroblast	Normal	Primary	Skin	SA1	SRP050576	13.2298
ChIPseq	RT-112	Cancer	Cell-line	Bladder	SA1	GSE111913	18.0801
ChIPseq	A-549	Cancer	Cell-line	Lung	Rad21	ENCSR495WGO	7.84751
ChIPseq	Fibroblast	Normal	Primary	Skin	SA1	SRP050576	3.96955
ChIPseq	GM12878	Normal	Primary	Blood	Rad21	ENCSR000EAC	2.30614
ChIPseq	HeLa	Cancer	Cell-line	Cervix	SMC3ac	GSE105004	2.44133
ChIPseq	RPE	Normal	Cell-line	Retina	NIPBL	GSE206145	1.79833
ChIPseq	A-549	Cancer	Cell-line	Lung	SMC3	ENCSR537EFT	2.71452
ChIPseq	HCT-116	Cancer	Cell-line	Colon	SMC3	GSE110061	3.24236
ChIPseq	A-549	Cancer	Cell-line	Lung	Rad21	ENCSR807WAC	7.819
ChIPseq	RPE	Normal	Cell-line	Retina	Mau2	GSE206145	2.56499
ChIPseq	GM2255	Normal	Primary	Blood	SA1	GSE50893	36.1561
ChIPseq	Lymphoblast	Normal	Primary	Blood	Rad21	GSE155324	2.41978
ChIPseq	Liver	Normal	Tissue	Liver	Rad21	ENCSR917QNE	9.02735
ChIPseq	Hep-G2	Cancer	Cell-line	Liver	Rad21	ENCSR338DUC	3.00941
ChIPseq	RPE	Normal	Cell-line	Retina	NIPBL	GSE206145	1.83883
ChIPseq	THP-1	Cancer	Cell-line	Blood	Rad21	GSE55407	6.05113
ChIPseq	SK-N-SH	Cancer	Cell-line	Brain	SMC3	ENCSR000EHW	8.78368
ChIPseq	A-549	Cancer	Cell-line	Lung	SMC3	ENCSR944ZCT	4.40369
ChIPseq	GM19239	Normal	Primary	Blood	SA1	GSE50893	35.7379
ChIPseq	HEK293T	Normal	Cell-line	Kidney	SA2	GSE206145	2.23449
ChIPseq	GM19099	Normal	Primary	Blood	SA1	GSE50893	4.1769
ChIPseq	RPE	Normal	Cell-line	Retina	SA1	GSE206145	14.5174
ChIPseq	A-549	Cancer	Cell-line	Lung	Rad21	ENCSR748MVX	8.46676
ChIPseq	THP-1	Cancer	Cell-line	Blood	Rad21	GSE103477	11.1014
ChIPseq	Hep-G2	Cancer	Cell-line	Liver	Rad21	GSE72082	20.6978
ChIPseq	Fibroblast	Normal	Primary	Skin	Rad21	SRP050576	6.9498
ChIPseq	MCF-7	Cancer	Cell-line	Breast	Rad21	GSE177045	2.87468
ChIPseq	GM19238	Normal	Primary	Blood	SA1	GSE50893	28.4058
ChIPseq	A-549	Cancer	Cell-line	Lung	Rad21	ENCSR760NPX	4.29853
ChIPseq	MCF-7	Cancer	Cell-line	Breast	SA1	GSE25021	58.155
ChIPseq	SLK	Cancer	Cell-line	Renal	Rad21	GSE138105	3.8485
ChIPseq	GM2630	Normal	Primary	Blood	SA1	GSE50893	29.8182
ChIPseq	HEK293T	Normal	Cell-line	Kidney	NIPBL	GSE122299	2.70797
ChIPseq	Hep-G2	Cancer	Cell-line	Liver	Rad21	ENCSR000BLS	20.5883
ChIPseq	Hela-Kyoto	Cancer	Cell-line	Cervix	SA2	GSE138405	4.3832
ChIPseq	HeLa-S3	Cancer	Cell-line	Cervix	Rad21	ENCSR000EDE	26.8577
ChIPseq	A-549	Cancer	Cell-line	Lung	SMC3	ENCSR768DOX	4.64371
ChIPseq	GM12878	Normal	Primary	Blood	SMC1	GSE93080	11.3282
ChIPseq	HAP1	Cancer	Cell-line	Blood	Rad21	GSE152721	11.165
ChIPseq	K-562	Cancer	Cell-line	Blood	SA1	ENCSR153HNT	1.71208
ChIPseq	HeLa-Tet-On	Cancer	Cell-line	Cervix	Rad21	GSE112028	3.91653
ChIPseq	HCT-116	Cancer	Cell-line	Colon	Rad21	GSE129526	21.2563
ChIPseq	Hela-Kyoto	Cancer	Cell-line	Cervix	SA1	GSE138405	3.94515
ChIPseq	K-562	Cancer	Cell-line	Blood	Rad21	GSE143937	7.52587
ChIPseq	HSPC	Normal	Primary	Blood	SA1	GSE67783	3.71947
ChIPseq	RPE	Normal	Cell-line	Retina	Rad21	GSE206145	4.60972
ChIPseq	IMR-90	Normal	Cell-line	Lung	Rad21	ENCSR000EFJ	14.7858
ChIPseq	HEK293T	Normal	Cell-line	Kidney	SA2	GSE206145	2.52298
ChIPseq	GP5d	Cancer	Cell-line	Colon	Rad21	GSE51234	7.24753
ChIPseq	RPE	Normal	Cell-line	Retina	NIPBL	GSE206145	1.89888
ChIPseq	Fibroblast	Normal	Primary	Skin	SA2	SRP050576	2.01629
ChIPseq	MCF-7	Cancer	Cell-line	Breast	Mau2	GSE177045	2.27738
ChIPseq	MCF-7	Cancer	Cell-line	Breast	Mau2	GSE177045	2.04064
ChIPseq	RPE	Normal	Cell-line	Retina	Mau2	GSE206145	1.91094
ChIPseq	GM2588	Normal	Primary	Blood	SA1	GSE50893	35.3182
ChIPseq	SLK	Cancer	Cell-line	Renal	Rad21	GSE138105	2.62167
ChIPseq	RPE	Normal	Cell-line	Retina	NIPBL	GSE206145	1.91933
ChIPseq	Macrophage	Normal	Primary	Blood	SMC1	GSE98367	3.15277
ChIPseq	A-549	Cancer	Cell-line	Lung	SMC3	ENCSR335RKQ	6.67199
ChIPseq	Neutrophil	Normal	Primary	Blood	SMC3	GSE126755	9.33594
ChIPseq	A-549	Cancer	Cell-line	Lung	SMC3	ENCSR620NWG	3.60598
ChIPseq	HEK293T	Normal	Cell-line	Kidney	Rad21	GSE130135	14.4253
ChIPseq	Hep-G2	Cancer	Cell-line	Liver	NIPBL	GSE76893	1.80049
ChIPseq	H1-hESC	Normal	Cell-line	Embryo	Rad21	ENCSR000BLD	43.2533
ChIPseq	MCF-10A	Normal	Cell-line	Breast	SA1	GSE101921	1.53044
ChIPseq	HL-60	Cancer	Cell-line	Blood	SA2	GSE131577	13.6987
ChIPseq	Hela-Kyoto	Cancer	Cell-line	Cervix	SMC3	GSE138405	10.8214
ChIPseq	Hep-G2	Cancer	Cell-line	Liver	Rad21	GSE25021	11.2946
ChIPseq	Neutrophil	Normal	Primary	Blood	Rad21	GSE126755	8.28687
ChIPseq	T-47D	Cancer	Cell-line	Breast	Rad21	GSE132649	1.27195
ChIPseq	HCT-116	Cancer	Cell-line	Colon	SMC1	GSE104888	4.65063
ChIPseq	T-47D	Cancer	Cell-line	Breast	Rad21	GSE132649	1.25132
ChIPseq	HEK293T	Normal	Cell-line	Kidney	NIPBL	GSE206145	1.88009
ChIPseq	Hela-Kyoto	Cancer	Cell-line	Cervix	SA2	GSE126990	4.61855
ChIPseq	TC-71	Cancer	Cell-line	Bone	SMC1	GSE115250	1.66879
ChIPseq	TC-32	Cancer	Cell-line	Brain	SMC1	GSE115250	1.79528
ChIPseq	CUTLL1	Cancer	Cell-line	Blood	SMC3	GSE130140	2.23206
ChIPseq	IMR-90	Normal	Cell-line	Lung	SMC1	GSE118494	2.73932
ChIPseq	THP-1	Cancer	Cell-line	Blood	Rad21	GSE103477	28.6798
ChIPseq	Fibroblast	Normal	Primary	Skin	Rad21	SRP050576	2.57632
ChIPseq	H9-hESC	Normal	Cell-line	Embryo	Rad21	GSE105028	9.00622
ChIPseq	MCF-7	Cancer	Cell-line	Breast	Mau2	GSE177045	2.35778
ChIPseq	GP5d	Cancer	Cell-line	Colon	Rad21	GSE51234	4.45796
ChIPseq	MCF-7	Cancer	Cell-line	Breast	Rad21	ENCSR000BTQ	16.6028
ChIPseq	RH4	Normal	Cell-line	Embryo	Rad21	GSE116344	16.2099
ChIPseq	HEK293T	Normal	Cell-line	Kidney	SMC3	GSE122299	3.09944
ChIPseq	MCF-7	Cancer	Cell-line	Breast	Mau2	GSE177045	1.99856
ChIPseq	A-549	Cancer	Cell-line	Lung	SMC3	ENCSR150EFU	4.84898
ChIPseq	GM18505	Normal	Primary	Blood	SA1	GSE50893	8.21001
ChIPseq	Hep-G2	Cancer	Cell-line	Liver	SA1	GSE25021	37.9309
ChIPseq	SK-N-SH	Cancer	Cell-line	Brain	Rad21	ENCSR000EHX	13.7343
ChIPseq	A-549	Cancer	Cell-line	Lung	SMC3	ENCSR199XBQ	5.42187
ChIPseq	HCT-116	Cancer	Cell-line	Colon	Rad21	ENCSR000BSB	15.1145
ChIPseq	MCF-7	Cancer	Cell-line	Breast	NIPBL	GSE76893	2.22815
ChIPseq	HEK293T	Normal	Cell-line	Kidney	NIPBL	GSE122299	3.08095
ChIPseq	Fibroblast	Normal	Primary	Skin	SA2	SRP050576	1.67092
ChIPseq	A-549	Cancer	Cell-line	Lung	SMC3	ENCSR767DFK	5.94218
ChIPseq	Fibroblast	Normal	Primary	Skin	SA2	SRP050576	2.22736
ChIPseq	Fibroblast	Normal	Primary	Skin	Mau2	SRP050576	8.70553
ChIPseq	HeLa-S3	Cancer	Cell-line	Cervix	SMC3	ENCSR000ECS	10.1619
ChIPseq	H1-hESC	Normal	Cell-line	Embryo	Rad21	ENCSR000BLD	17.3717
ChIPseq	HL-60	Cancer	Cell-line	Blood	SA2	GSE131577	15.6211
ChIPseq	RT-112	Cancer	Cell-line	Bladder	SA2	GSE111913	12.4071
ChIPseq	RPE	Normal	Cell-line	Retina	NIPBL	GSE206145	1.77344
ChIPseq	RH4	Normal	Cell-line	Embryo	Rad21	GSE83726	20.9932
ChIPseq	K-562	Cancer	Cell-line	Blood	Rad21	ENCSR000FAD	6.08921
ChIPseq	RPE	Normal	Cell-line	Retina	SA2	GSE206145	3.55081
ChIPseq	HSPC	Normal	Primary	Blood	SA1	GSE67783	3.72127
ChIPseq	RPE	Normal	Cell-line	Retina	SA1	GSE206145	14.7895
ChIPseq	RPE	Normal	Cell-line	Retina	SA2	GSE206145	2.15021
ChIPseq	GM2588	Normal	Primary	Blood	SA1	GSE50893	24.9598
ChIPseq	HUES64	Normal	Cell-line	Embryo	Rad21	GSE97394	7.32222
ChIPseq	TF-1	Cancer	Cell-line	Blood	SMC3	GSE73207	1.23244
ChIPseq	HeLa-S3	Cancer	Cell-line	Cervix	Rad21	ENCSR000EDE	20.6178
ChIPseq	A-549	Cancer	Cell-line	Lung	SMC3	ENCSR806UKK	3.63316
ChIPseq	MDM	Normal	Primary	Blood	Rad21	GSE103477	17.2467
ChIPseq	SK-N-SH	Cancer	Cell-line	Brain	Rad21	ENCSR000EHX	19.0394
ChIPseq	Fibroblast	Normal	Primary	Skin	SA2	SRP050576	4.98482
ChIPseq	HCT-116	Cancer	Cell-line	Colon	SMC3	GSE110061	3.26794
ChIPseq	HeLa-S3	Cancer	Cell-line	Cervix	Rad21	GSE108869	6.55945
ChIPseq	Fibroblast	Normal	Primary	Skin	SA1	SRP050576	16.0189
ChIPseq	MCF-10A	Normal	Cell-line	Breast	SA2	GSE101921	1.55355
ChIPseq	MCF-7	Cancer	Cell-line	Breast	Rad21	ENCSR703TNG	6.58253
ChIPseq	Kelly	Cancer	Cell-line	Brain	SMC1	GSE115248	3.49142
ChIPseq	MCF-7	Cancer	Cell-line	Breast	SA1	GSE25021	53.6124
ChIPseq	HeLa	Cancer	Cell-line	Cervix	SMC3	GSE105004	6.55581
ChIPseq	GP5d	Cancer	Cell-line	Colon	SMC3	GSE51234	5.99701
ChIPseq	MCF-7	Cancer	Cell-line	Breast	Rad21	ENCSR000BTQ	9.96186
ChIPseq	HEK293T	Normal	Cell-line	Kidney	Rad21	GSE206145	3.25588
ChIPseq	HEK293T	Normal	Cell-line	Kidney	Rad21	GSE130135	9.49281
ChIPseq	THP-1	Cancer	Cell-line	Blood	Rad21	GSE103477	14.1477
ChIPseq	IMR-90	Normal	Cell-line	Lung	Rad21	GSE135093	2.10421
ChIPseq	A-549	Cancer	Cell-line	Lung	SMC3	ENCSR944ZCT	3.7272
ChIPseq	A-549	Cancer	Cell-line	Lung	SMC3	ENCSR150EFU	4.76663
ChIPseq	Monocytes	Normal	Primary	Blood	SMC1	GSE120943	3.20598
ChIPseq	MCF-7	Cancer	Cell-line	Breast	SA1	GSE25021	12.3557
ChIPseq	Hep-G2	Cancer	Cell-line	Liver	Rad21	GSE72082	17.5937
ChIPseq	GM19193	Normal	Primary	Blood	SA1	GSE50893	22.5987
ChIPseq	RPE	Normal	Cell-line	Retina	Rad21	GSE206145	1.84238
ChIPseq	Fibroblast	Normal	Primary	Skin	Mau2	SRP050576	10.5434
ChIPseq	HCT-116	Cancer	Cell-line	Colon	Rad21	GSE131606	7.48544
ChIPseq	HEK293T	Normal	Cell-line	Kidney	Rad21	GSE206145	2.1547
ChIPseq	HUVEC	Normal	Primary	Umbilical-cord	Rad21	GSE94872	11.0124
ChIPseq	THP-1	Cancer	Cell-line	Blood	Rad21	GSE103477	14.2596
ChIPseq	HeLa-S3	Cancer	Cell-line	Cervix	SMC3	ENCSR000ECS	3.36326
ChIPseq	RPE	Normal	Cell-line	Retina	NIPBL	GSE206145	1.88551
ChIPseq	MCF-7	Cancer	Cell-line	Breast	Rad21	GSE72082	5.41611
ChIPseq	Fibroblast	Normal	Primary	Skin	SA1	SRP050576	13.1212
ChIPseq	A-549	Cancer	Cell-line	Lung	Rad21	ENCSR956LGB	7.86664
ChIPseq	RT-112	Cancer	Cell-line	Bladder	SA2	GSE111913	8.13437
ChIPseq	A-549	Cancer	Cell-line	Lung	Rad21	ENCSR495WGO	5.11815
ChIPseq	Hela-Kyoto	Cancer	Cell-line	Cervix	SMC3ac	GSE138405	2.40958
ChIPseq	Fibroblast	Normal	Primary	Skin	NIPBL	SRP050576	1.88068
ChIPseq	TC-32	Cancer	Cell-line	Brain	SMC1	GSE115250	2.53155
ChIPseq	A-549	Cancer	Cell-line	Lung	SMC3	ENCSR806UKK	3.15187
ChIPseq	Lymphoblast	Normal	Primary	Blood	Rad21	GSE155324	2.19224
ChIPseq	K-562	Cancer	Cell-line	Blood	Rad21	GSE143937	5.35261
ChIPseq	RPE	Normal	Cell-line	Retina	NIPBL	GSE206145	1.80067
ChIPseq	HCT-116	Cancer	Cell-line	Colon	Rad21	GSE104888	2.35208
ChIPseq	A-549	Cancer	Cell-line	Lung	SMC1	GSE76893	4.08627
ChIPseq	A-549	Cancer	Cell-line	Lung	SMC3	ENCSR806UKK	4.54146
ChIPseq	MCF-10A	Normal	Cell-line	Breast	SA2	GSE101921	2.69069
ChIPseq	A-549	Cancer	Cell-line	Lung	SMC3	ENCSR335RKQ	6.12116
ChIPseq	RPE	Normal	Cell-line	Retina	Rad21	GSE206145	5.8357
ChIPseq	RT-112	Cancer	Cell-line	Bladder	SMC1	GSE111913	8.43843
ChIPseq	K-562	Cancer	Cell-line	Blood	SMC3	ENCSR000EGW	5.17213
ChIPseq	HAP1	Cancer	Cell-line	Blood	Rad21	GSE126634	1.87168
ChIPseq	Hela-Kyoto	Cancer	Cell-line	Cervix	SA2	GSE138405	6.49955
ChIPseq	SK-N-SH	Cancer	Cell-line	Brain	Rad21	GSE76815	5.01175
ChIPseq	SK-N-SH	Cancer	Cell-line	Brain	Rad21	ENCSR000BLY	43.6579
ChIPseq	GM12878	Normal	Primary	Blood	SMC1	GSE93080	13.617
ChIPseq	A-549	Cancer	Cell-line	Lung	Rad21	ENCSR760NPX	5.18138
ChIPseq	HEK293T	Normal	Cell-line	Kidney	NIPBL	GSE206145	1.8358
ChIPseq	A-549	Cancer	Cell-line	Lung	SMC3	ENCSR330ELC	4.26339
ChIPseq	Fibroblast	Normal	Primary	Skin	Rad21	SRP050576	5.73478
ChIPseq	HEK293T	Normal	Cell-line	Kidney	SA1	GSE206145	3.34208
ChIPseq	GM12892	Normal	Primary	Blood	SA1	GSE50893	42.026
ChIPseq	Neutrophil	Normal	Primary	Blood	SMC3	GSE126755	8.00515
ChIPseq	Hep-G2	Cancer	Cell-line	Liver	Rad21	ENCSR000EEG	6.65377
ChIPseq	A-549	Cancer	Cell-line	Lung	Rad21	ENCSR217ELF	13.7834
ChIPseq	DKO	Cancer	Cell-line	Colon	SMC1	GSE131606	2.84221
ChIPseq	GM12890	Normal	Primary	Blood	SA1	GSE50893	33.9855
ChIPseq	MCF-7	Cancer	Cell-line	Breast	Rad21	GSE25021	6.45718
ChIPseq	IMR-90	Normal	Cell-line	Lung	SMC1	GSE118494	2.0909
ChIPseq	MCF-7	Cancer	Cell-line	Breast	Rad21	GSE177045	3.12198
ChIPseq	THP-1	Cancer	Cell-line	Blood	Rad21	GSE103477	16.4716
ChIPseq	A-549	Cancer	Cell-line	Lung	NIPBL	GSE76893	2.39132
ChIPseq	GM19240	Normal	Primary	Blood	SA1	GSE50893	55.7274
ChIPseq	Fibroblast	Normal	Primary	Skin	Rad21	SRP050576	6.90804
ChIPseq	GM12891	Normal	Primary	Blood	SA1	GSE50893	51.308
ChIPseq	A-549	Cancer	Cell-line	Lung	Rad21	ENCSR984DZW	7.61356
ChIPseq	HCT-116	Cancer	Cell-line	Colon	Rad21	GSE86191	11.2257
ChIPseq	H9-hESC	Normal	Cell-line	Embryo	Rad21	GSE105028	2.79992
ChIPseq	RPE	Normal	Cell-line	Retina	Rad21	GSE206145	2.95884
ChIPseq	IMR-90	Normal	Cell-line	Lung	SMC3	ENCSR000HPG	9.74643
ChIPseq	A-549	Cancer	Cell-line	Lung	NIPBL	GSE76893	2.52542
ChIPseq	HuCC-T1	Cancer	Cell-line	Liver	SMC1	GSE68388	10.3883
ChIPseq	MCF-10A	Normal	Cell-line	Breast	SA2	GSE101921	2.0486
ChIPseq	IMR-90	Normal	Cell-line	Lung	SMC3	GSE135093	5.60106
ChIPseq	H1-hESC	Normal	Cell-line	Embryo	NIPBL	GSE64758	3.38309
ChIPseq	Fibroblast	Normal	Primary	Skin	Rad21	SRP050576	6.75463
ChIPseq	A-549	Cancer	Cell-line	Lung	SMC3	ENCSR501LQA	6.42034
ChIPseq	SLK	Cancer	Cell-line	Renal	Rad21	GSE138105	1.86559
ChIPseq	A-549	Cancer	Cell-line	Lung	SMC3	ENCSR501LQA	6.42802
ChIPseq	Hep-G2	Cancer	Cell-line	Liver	NIPBL	GSE76893	2.12136
ChIPseq	HMEC	Normal	Primary	Breast	SA1	GSE101921	3.46667
ChIPseq	GM19240	Normal	Primary	Blood	SA1	GSE50893	23.1209
ChIPseq	GM19239	Normal	Primary	Blood	SA1	GSE50893	52.9713
ChIPseq	HL-60	Cancer	Cell-line	Blood	SA1	GSE131577	5.87492
ChIPseq	HCT-116	Cancer	Cell-line	Colon	SMC1	GSE104888	3.26286
ChIPseq	HCT-116	Cancer	Cell-line	Colon	SMC1	GSE131606	2.67086
ChIPseq	Liver	Normal	Tissue	Liver	Rad21	ENCSR635OSG	3.03718
ChIPseq	SNYDER	Normal	Primary	Blood	SA1	GSE50893	38.3867
ChIPseq	RPE	Normal	Cell-line	Retina	Rad21	GSE206145	2.95717
ChIPseq	THP-1	Cancer	Cell-line	Blood	Rad21	GSE103477	15.5394
ChIPseq	A-549	Cancer	Cell-line	Lung	Rad21	ENCSR853VWZ	21.9941
ChIPseq	THP-1	Cancer	Cell-line	Blood	Rad21	GSE103477	13.125
ChIPseq	A-549	Cancer	Cell-line	Lung	Rad21	ENCSR193NSH	9.05556
ChIPseq	K-562	Cancer	Cell-line	Blood	Rad21	GSE143937	3.22434
ChIPseq	Hep-G2	Cancer	Cell-line	Liver	SA1	ENCSR167MTG	14.508
ChIPseq	HeLa	Cancer	Cell-line	Cervix	SMC3	GSE105004	4.76957
ChIPseq	A-549	Cancer	Cell-line	Lung	Rad21	ENCSR217ELF	11.0301
ChIPseq	Ishikawa	Cancer	Cell-line	Uterus	Rad21	ENCSR000BTU	13.5571
ChIPseq	Hep-G2	Cancer	Cell-line	Liver	SA1	ENCSR167MTG	9.83877
ChIPseq	HEKn	Normal	Primary	Skin	SMC1	GSE85526	3.38454
ChIPseq	MCF-7	Cancer	Cell-line	Breast	Mau2	GSE177045	3.43869
ChIPseq	THP-1	Cancer	Cell-line	Blood	Rad21	GSE103477	11.2939
ChIPseq	GP5d	Cancer	Cell-line	Colon	SMC3	GSE51234	3.54092
ChIPseq	MCF-7	Cancer	Cell-line	Breast	Rad21	GSE177045	3.22802
ChIPseq	A-549	Cancer	Cell-line	Lung	Rad21	ENCSR000DYE	2.32766
ChIPseq	GM2630	Normal	Primary	Blood	SA1	GSE50893	36.1376
ChIPseq	Neutrophil	Normal	Primary	Blood	Rad21	GSE126755	3.13439
ChIPseq	GM12878	Normal	Primary	Blood	Rad21	ENCSR000BMY	23.8271
ChIPseq	Fibroblast	Normal	Primary	Skin	SA2	SRP050576	6.28379
ChIPseq	A-549	Cancer	Cell-line	Lung	Rad21	ENCSR495WGO	7.54332
ChIPseq	MCF-7	Cancer	Cell-line	Breast	Mau2	GSE177045	3.43733
ChIPseq	GM10847	Normal	Primary	Blood	SA1	GSE50893	23.7228
ChIPseq	MCF-7	Cancer	Cell-line	Breast	Rad21	GSE177045	2.91759
ChIPseq	RPE	Normal	Cell-line	Retina	Rad21	GSE206145	2.7471
ChIPseq	HFFc6	Normal	Cell-line	Skin	SMC1	GSE165895	8.29839
ChIPseq	RH4	Normal	Cell-line	Embryo	Rad21	GSE116344	6.23495
ChIPseq	A-549	Cancer	Cell-line	Lung	Rad21	ENCSR984DZW	2.40139
ChIPseq	GM12878	Normal	Primary	Blood	NIPBL	GSE93080	2.5365
ChIPseq	hLCL	Normal	Primary	Blood	SMC1	GSE38395	5.3776
ChIPseq	K-562	Cancer	Cell-line	Blood	Rad21	GSE143937	3.98418
ChIPseq	RPE	Normal	Cell-line	Retina	Rad21	GSE206145	4.80182
ChIPseq	MCF-7	Cancer	Cell-line	Breast	Rad21	GSE72082	9.95836
ChIPseq	Fibroblast	Normal	Primary	Skin	Mau2	SRP050576	5.92375
ChIPseq	MCF-7	Cancer	Cell-line	Breast	Rad21	GSE177045	3.42494
ChIPseq	A-549	Cancer	Cell-line	Lung	Rad21	ENCSR984DZW	8.15691
ChIPseq	Hep-G2	Cancer	Cell-line	Liver	Rad21	ENCSR000BLS	13.3653
ChIPseq	GM18951	Normal	Primary	Blood	SA1	GSE50893	17.0187
ChIPseq	Fibroblast	Normal	Primary	Skin	SA1	SRP050576	15.1362
ChIPseq	CNCC-WT33iPSC	Normal	Primary	Brain	Rad21	GSE145327	3.30261
ChIPseq	HUVEC	Normal	Primary	Umbilical-cord	Rad21	GSE94872	17.7511
ChIPseq	RT-112	Cancer	Cell-line	Bladder	SMC1	GSE111913	7.44341
ChIPseq	GM19193	Normal	Primary	Blood	SA1	GSE50893	15.2186
ChIPseq	CNCCs-H9ESC	Normal	Primary	Brain	Rad21	GSE145327	3.95223
ChIPseq	THP-1	Cancer	Cell-line	Blood	Rad21	GSE103477	16.8687
ChIPseq	Fibroblast	Normal	Primary	Skin	Rad21	SRP050576	6.79597
ChIPseq	GBM39	Cancer	Cell-line	Brain	SMC3	GSE131956	3.9901
ChIPseq	RPE	Normal	Cell-line	Retina	NIPBL	GSE206145	1.69798
ChIPseq	RPE	Normal	Cell-line	Retina	NIPBL	GSE206145	1.78919
ChIPseq	TC-71	Cancer	Cell-line	Bone	SMC1	GSE115250	1.61103
ChIPseq	MCF-10A	Normal	Cell-line	Breast	SMC1	GSE101921	5.16847
ChIPseq	K-562	Cancer	Cell-line	Blood	SA1	ENCSR153HNT	1.62389
ChIPseq	THP-1	Cancer	Cell-line	Blood	Rad21	GSE103477	10.7391
ChIPseq	RPE	Normal	Cell-line	Retina	NIPBL	GSE206145	1.85956
ChIPseq	Fibroblast	Normal	Primary	Skin	SA1	SRP050576	3.37789
ChIPseq	GM12878	Normal	Primary	Blood	NIPBL	GSE93080	2.60808
ChIPseq	Liver	Normal	Tissue	Liver	Rad21	ENCSR635OSG	2.44753
ChIPseq	RPE	Normal	Cell-line	Retina	SA2	GSE206145	2.31784
ChIPseq	GM19099	Normal	Primary	Blood	SA1	GSE50893	20.4215
ChIPseq	HUVEC	Normal	Primary	Umbilical-cord	Rad21	GSE94872	4.74803
ChIPseq	MCF-7	Cancer	Cell-line	Breast	Mau2	GSE177045	3.52554
ChIPseq	MCF-7	Cancer	Cell-line	Breast	Rad21	GSE72082	16.5924
ChIPseq	A-549	Cancer	Cell-line	Lung	SMC3	ENCSR944ZCT	4.7809
ChIPseq	IMR-90	Normal	Cell-line	Lung	Rad21	GSE135093	2.02386
ChIPseq	THP-1	Cancer	Cell-line	Blood	Rad21	GSE103477	16.4793
ChIPseq	RPE	Normal	Cell-line	Retina	Rad21	GSE206145	3.25528
ChIPseq	A-549	Cancer	Cell-line	Lung	SMC3	ENCSR981FDC	6.2861
ChIPseq	GM2255	Normal	Primary	Blood	SA1	GSE50893	35.2487
ChIPseq	Transformed-RPE1	Normal	Cell-line	Retina	Rad21	GSE155828	1.33807
ChIPseq	HAP1	Cancer	Cell-line	Blood	Rad21	GSE126634	3.53264
ChIPseq	HEK293T	Normal	Cell-line	Kidney	NIPBL	GSE122299	3.89382
ChIPseq	MCF-10A	Normal	Cell-line	Breast	SA1	GSE101921	1.78064
ChIPseq	GM12878	Normal	Primary	Blood	SA1	GSE50893	55.4172
ChIPseq	RPE	Normal	Cell-line	Retina	Mau2	GSE206145	3.98945
ChIPseq	HCAEC	Normal	Primary	Artery	SA2	GSE101921	2.42125
ChIPseq	GM2610	Normal	Primary	Blood	SA1	GSE50893	29.7742
ChIPseq	K-562	Cancer	Cell-line	Blood	Rad21	ENCSR000BKV	30.5499
ChIPseq	Hep-G2	Cancer	Cell-line	Liver	Rad21	GSE72082	20.4736
ChIPseq	RPE	Normal	Cell-line	Retina	Rad21	GSE206145	5.23731
ChIPseq	GM12878	Normal	Primary	Blood	SMC3	ENCSR000DZP	1.92161
ChIPseq	THP-1	Cancer	Cell-line	Blood	Rad21	GSE103477	20.8569
ChIPseq	GM18486	Normal	Primary	Blood	SA1	GSE50893	52.7062
ChIPseq	IMR-90	Normal	Cell-line	Lung	SMC3	GSE135093	5.8157
ChIPseq	A-549	Cancer	Cell-line	Lung	Rad21	ENCSR676MJK	6.17578
ChIPseq	B-cell	Normal	Primary	Blood	Mau2	GSE206145	1.55173
ChIPseq	RPE	Normal	Cell-line	Retina	Rad21	GSE206145	2.70685
ChIPseq	GM12891	Normal	Primary	Blood	SA1	GSE50893	30.6042
ChIPseq	Neutrophil	Normal	Primary	Blood	Rad21	GSE126755	2.25454
ChIPseq	Fibroblast	Normal	Primary	Skin	Rad21	SRP050576	2.52756
ChIPseq	MDM	Normal	Primary	Blood	Rad21	GSE103477	18.5474
ChIPseq	MB157	Cancer	Cell-line	Breast	SMC1	GSE116868	2.47841
ChIPseq	K-562	Cancer	Cell-line	Blood	Rad21	GSE143937	2.94859
ChIPseq	MCF-7	Cancer	Cell-line	Breast	Rad21	GSE25021	19.7064
ChIPseq	K-562	Cancer	Cell-line	Blood	Rad21	GSE143937	6.49909
ChIPseq	Monocytes	Normal	Primary	Blood	SMC1	GSE120943	4.82432
ChIPseq	HCAEC	Normal	Primary	Artery	SMC1	GSE101921	2.83184
ChIPseq	MCF-7	Cancer	Cell-line	Breast	Rad21	GSE177045	2.89598
ChIPseq	RPE	Normal	Cell-line	Retina	NIPBL	GSE206145	1.80664
ChIPseq	MCF-7	Cancer	Cell-line	Breast	SMC1	GSE115602	3.31143
ChIPseq	A-549	Cancer	Cell-line	Lung	Rad21	ENCSR193NSH	8.30478
ChIPseq	HCT-116	Cancer	Cell-line	Colon	Rad21	GSE86191	13.7003
ChIPseq	HEK293T	Normal	Cell-line	Kidney	SA1	GSE206145	2.4862
ChIPseq	MCF-7	Cancer	Cell-line	Breast	Mau2	GSE177045	2.14161
ChIPseq	GM12878	Normal	Primary	Blood	SA1	GSE50893	6.53763
ChIPseq	A-549	Cancer	Cell-line	Lung	Rad21	ENCSR853VWZ	12.4162
ChIPseq	Kelly	Cancer	Cell-line	Brain	SMC1	GSE115248	3.43465
ChIPseq	BCBL-1	Cancer	Cell-line	Blood	SMC1	GSE38411	11.8627
ChIPseq	RPE	Normal	Cell-line	Retina	Rad21	GSE206145	4.07863
ChIPseq	IMR-90	Normal	Cell-line	Lung	Rad21	GSE135093	2.94084
ChIPseq	RPE	Normal	Cell-line	Retina	Rad21	GSE206145	5.2916
ChIPseq	MCF-7	Cancer	Cell-line	Breast	SMC1	GSE115602	3.24425
ChIPseq	A-549	Cancer	Cell-line	Lung	SMC3	ENCSR768DOX	4.66557
ChIPseq	GBM39	Cancer	Cell-line	Brain	SMC3	GSE131956	5.34479
ChIPseq	A-549	Cancer	Cell-line	Lung	Rad21	ENCSR000BUC	9.60282
ChIPseq	A-549	Cancer	Cell-line	Lung	SMC3	ENCSR537EFT	4.57773
ChIPseq	A-549	Cancer	Cell-line	Lung	SMC3	ENCSR537EFT	2.67472
ChIPseq	H9-hESC	Normal	Cell-line	Embryo	Rad21	GSE105028	5.96638
ChIPseq	Macrophage	Normal	Primary	Blood	SMC1	GSE98367	7.07354
ChIPseq	H9-hESC	Normal	Cell-line	Embryo	NIPBL	GSE105028	2.30318
