# Supplementary material for: Comprehensive multiomics analyses reveal pervasive involvement of aberrant cohesin binding in transcriptional and chromosomal disorder of cancer cells
Source: iScience. 2023 May 19;26(6):106908. doi: 10.1016/j.isci.2023.106908 (PMC10239702; doi:10.1016/j.isci.2023.106908)
Supplement: Table S2. RNA-seq datasets used in this study, related to STAR Methods [file mmc3.xlsx]

## Sheet: TableS2
RNA-seq sample ID	Disease	Cancer type
TCGA-AR-A5QQ-01	Cancer	BRCA
TCGA-D8-A1JA-01	Cancer	BRCA
TCGA-BH-A0BQ-01	Cancer	BRCA
TCGA-BH-A0BT-01	Cancer	BRCA
TCGA-A8-A06X-01	Cancer	BRCA
TCGA-A8-A096-01	Cancer	BRCA
TCGA-BH-A0C7-01	Cancer	BRCA
TCGA-AC-A5XU-01	Cancer	BRCA
TCGA-PE-A5DE-01	Cancer	BRCA
TCGA-PE-A5DC-01	Cancer	BRCA
TCGA-AR-A0TV-01	Cancer	BRCA
TCGA-GM-A3XG-01	Cancer	BRCA
TCGA-BH-A18J-01	Cancer	BRCA
TCGA-BH-A0W7-01	Cancer	BRCA
TCGA-E9-A3QA-01	Cancer	BRCA
TCGA-A7-A4SD-01	Cancer	BRCA
TCGA-BH-A0HA-01	Cancer	BRCA
TCGA-AR-A5QN-01	Cancer	BRCA
TCGA-A7-A0CE-01	Cancer	BRCA
TCGA-AR-A0U1-01	Cancer	BRCA
TCGA-EW-A1OZ-01	Cancer	BRCA
TCGA-A2-A0EY-01	Cancer	BRCA
TCGA-A8-A09R-01	Cancer	BRCA
TCGA-LL-A440-01	Cancer	BRCA
TCGA-BH-A8FY-01	Cancer	BRCA
TCGA-E2-A1II-01	Cancer	BRCA
TCGA-A7-A6VX-01	Cancer	BRCA
TCGA-C8-A273-01	Cancer	BRCA
TCGA-BH-A1EO-01	Cancer	BRCA
TCGA-OL-A5RX-01	Cancer	BRCA
TCGA-BH-A0B9-01	Cancer	BRCA
TCGA-EW-A1P5-01	Cancer	BRCA
TCGA-AO-A03P-01	Cancer	BRCA
TCGA-AN-A0AS-01	Cancer	BRCA
TCGA-A2-A1G0-01	Cancer	BRCA
TCGA-B6-A0I8-01	Cancer	BRCA
TCGA-A7-A4SA-01	Cancer	BRCA
TCGA-AR-A24S-01	Cancer	BRCA
TCGA-LD-A74U-01	Cancer	BRCA
TCGA-D8-A1XA-01	Cancer	BRCA
TCGA-D8-A1XR-01	Cancer	BRCA
TCGA-A8-A07Z-01	Cancer	BRCA
TCGA-E2-A1IJ-01	Cancer	BRCA
TCGA-GM-A2DH-01	Cancer	BRCA
TCGA-BH-A0AY-01	Cancer	BRCA
TCGA-BH-A42V-01	Cancer	BRCA
TCGA-B6-A0IH-01	Cancer	BRCA
TCGA-A1-A0SH-01	Cancer	BRCA
TCGA-AR-A1AQ-01	Cancer	BRCA
TCGA-A7-A0DC-01	Cancer	BRCA
TCGA-A8-A07P-01	Cancer	BRCA
TCGA-A1-A0SN-01	Cancer	BRCA
TCGA-BH-A18T-01	Cancer	BRCA
TCGA-E9-A22B-01	Cancer	BRCA
TCGA-S3-AA10-01	Cancer	BRCA
TCGA-AO-A0J9-01	Cancer	BRCA
TCGA-A1-A0SE-01	Cancer	BRCA
TCGA-OL-A5RV-01	Cancer	BRCA
TCGA-A2-A04U-01	Cancer	BRCA
TCGA-A2-A3XV-01	Cancer	BRCA
TCGA-A7-A3IZ-01	Cancer	BRCA
TCGA-D8-A1Y2-01	Cancer	BRCA
TCGA-E9-A229-01	Cancer	BRCA
TCGA-A7-A4SB-01	Cancer	BRCA
TCGA-BH-A0HK-01	Cancer	BRCA
TCGA-3C-AAAU-01	Cancer	BRCA
TCGA-E2-A14Z-01	Cancer	BRCA
TCGA-A2-A3XW-01	Cancer	BRCA
TCGA-D8-A1Y1-01	Cancer	BRCA
TCGA-AC-A7VB-01	Cancer	BRCA
TCGA-B6-A0RO-01	Cancer	BRCA
TCGA-A2-A04P-01	Cancer	BRCA
TCGA-A7-A13E-01	Cancer	BRCA
TCGA-A7-A0D9-01	Cancer	BRCA
TCGA-E2-A14R-01	Cancer	BRCA
TCGA-GM-A3XN-01	Cancer	BRCA
TCGA-A8-A06Y-01	Cancer	BRCA
TCGA-E2-A1IK-01	Cancer	BRCA
TCGA-E2-A1IU-01	Cancer	BRCA
TCGA-BH-A0E2-01	Cancer	BRCA
TCGA-A2-A0CZ-01	Cancer	BRCA
TCGA-AR-A2LE-01	Cancer	BRCA
TCGA-A8-A0A1-01	Cancer	BRCA
TCGA-E2-A1L7-01	Cancer	BRCA
TCGA-E2-A14T-01	Cancer	BRCA
TCGA-AC-A5EH-01	Cancer	BRCA
TCGA-GM-A2DM-01	Cancer	BRCA
TCGA-A2-A0D4-01	Cancer	BRCA
TCGA-BH-A0B1-01	Cancer	BRCA
TCGA-AO-A12F-01	Cancer	BRCA
TCGA-AC-A3HN-01	Cancer	BRCA
TCGA-C8-A1HN-01	Cancer	BRCA
TCGA-A2-A25C-01	Cancer	BRCA
TCGA-E9-A6HE-01	Cancer	BRCA
TCGA-EW-A6SB-01	Cancer	BRCA
TCGA-E9-A1N4-01	Cancer	BRCA
TCGA-B6-A0RH-01	Cancer	BRCA
TCGA-A8-A09N-01	Cancer	BRCA
TCGA-AO-A0JE-01	Cancer	BRCA
TCGA-E2-A106-01	Cancer	BRCA
TCGA-E2-A14S-01	Cancer	BRCA
TCGA-AC-A3TM-01	Cancer	BRCA
TCGA-AQ-A1H3-01	Cancer	BRCA
TCGA-E2-A15R-01	Cancer	BRCA
TCGA-A8-A06R-01	Cancer	BRCA
TCGA-E9-A295-01	Cancer	BRCA
TCGA-AC-A62X-01	Cancer	BRCA
TCGA-BH-A18N-01	Cancer	BRCA
TCGA-BH-A1FL-01	Cancer	BRCA
TCGA-D8-A1XD-01	Cancer	BRCA
TCGA-AC-A2FB-01	Cancer	BRCA
TCGA-BH-A0DQ-01	Cancer	BRCA
TCGA-AC-A3W5-01	Cancer	BRCA
TCGA-D8-A1JP-01	Cancer	BRCA
TCGA-BH-A0HW-01	Cancer	BRCA
TCGA-BH-A0BW-01	Cancer	BRCA
TCGA-LL-A6FP-01	Cancer	BRCA
TCGA-A8-A0A4-01	Cancer	BRCA
TCGA-AC-A6IW-01	Cancer	BRCA
TCGA-XX-A899-01	Cancer	BRCA
TCGA-A2-A25A-01	Cancer	BRCA
TCGA-E9-A1R5-01	Cancer	BRCA
TCGA-5T-A9QA-01	Cancer	BRCA
TCGA-GM-A3NW-01	Cancer	BRCA
TCGA-D8-A1JS-01	Cancer	BRCA
TCGA-AR-A1AJ-01	Cancer	BRCA
TCGA-AN-A0AK-01	Cancer	BRCA
TCGA-D8-A73W-01	Cancer	BRCA
TCGA-BH-A0BZ-01	Cancer	BRCA
TCGA-A2-A0EU-01	Cancer	BRCA
TCGA-B6-A401-01	Cancer	BRCA
TCGA-AC-A7VC-01	Cancer	BRCA
TCGA-AR-A24P-01	Cancer	BRCA
TCGA-S3-AA0Z-01	Cancer	BRCA
TCGA-LL-A50Y-01	Cancer	BRCA
TCGA-OL-A5D8-01	Cancer	BRCA
TCGA-A8-A08S-01	Cancer	BRCA
TCGA-A8-A09K-01	Cancer	BRCA
TCGA-BH-A0DI-01	Cancer	BRCA
TCGA-A2-A0T6-01	Cancer	BRCA
TCGA-A2-A25B-01	Cancer	BRCA
TCGA-A2-A0SV-01	Cancer	BRCA
TCGA-BH-A18G-01	Cancer	BRCA
TCGA-AN-A0XR-01	Cancer	BRCA
TCGA-A8-A0AB-01	Cancer	BRCA
TCGA-AO-A1KO-01	Cancer	BRCA
TCGA-A2-A0CU-01	Cancer	BRCA
TCGA-A2-A1FZ-01	Cancer	BRCA
TCGA-BH-A1FC-01	Cancer	BRCA
TCGA-E2-A14W-01	Cancer	BRCA
TCGA-LL-A441-01	Cancer	BRCA
TCGA-PL-A8LX-01	Cancer	BRCA
TCGA-XX-A89A-01	Cancer	BRCA
TCGA-BH-A8FZ-01	Cancer	BRCA
TCGA-E9-A5UO-01	Cancer	BRCA
TCGA-E2-A573-01	Cancer	BRCA
TCGA-D8-A146-01	Cancer	BRCA
TCGA-AO-A124-01	Cancer	BRCA
TCGA-AR-A24Z-01	Cancer	BRCA
TCGA-A8-A075-01	Cancer	BRCA
TCGA-A8-A08A-01	Cancer	BRCA
TCGA-AQ-A0Y5-01	Cancer	BRCA
TCGA-B6-A0I9-01	Cancer	BRCA
TCGA-BH-A28O-01	Cancer	BRCA
TCGA-AR-A0TX-01	Cancer	BRCA
TCGA-D8-A3Z6-01	Cancer	BRCA
TCGA-A8-A093-01	Cancer	BRCA
TCGA-A8-A07C-01	Cancer	BRCA
TCGA-A8-A099-01	Cancer	BRCA
TCGA-BH-A201-01	Cancer	BRCA
TCGA-AO-A0J3-01	Cancer	BRCA
TCGA-AR-A24H-01	Cancer	BRCA
TCGA-BH-A0WA-01	Cancer	BRCA
TCGA-AC-A3W6-01	Cancer	BRCA
TCGA-AO-A0J2-01	Cancer	BRCA
TCGA-A8-A08P-01	Cancer	BRCA
TCGA-C8-A275-01	Cancer	BRCA
TCGA-BH-A18P-01	Cancer	BRCA
TCGA-B6-A0RQ-01	Cancer	BRCA
TCGA-BH-A0BC-01	Cancer	BRCA
TCGA-A7-A26E-01	Cancer	BRCA
TCGA-BH-A2L8-01	Cancer	BRCA
TCGA-BH-A0DK-01	Cancer	BRCA
TCGA-A2-A0T2-01	Cancer	BRCA
TCGA-E2-A1IF-01	Cancer	BRCA
TCGA-AR-A2LL-01	Cancer	BRCA
TCGA-E9-A1N8-01	Cancer	BRCA
TCGA-E9-A247-01	Cancer	BRCA
TCGA-D8-A27E-01	Cancer	BRCA
TCGA-EW-A1P0-01	Cancer	BRCA
TCGA-C8-A1HF-01	Cancer	BRCA
TCGA-E9-A244-01	Cancer	BRCA
TCGA-AO-A0JD-01	Cancer	BRCA
TCGA-A1-A0SO-01	Cancer	BRCA
TCGA-A8-A09T-01	Cancer	BRCA
TCGA-D8-A73X-01	Cancer	BRCA
TCGA-AC-A8OS-01	Cancer	BRCA
TCGA-E2-A15C-01	Cancer	BRCA
TCGA-BH-A18I-01	Cancer	BRCA
TCGA-EW-A1PF-01	Cancer	BRCA
TCGA-E2-A108-01	Cancer	BRCA
TCGA-HN-A2OB-01	Cancer	BRCA
TCGA-B6-A0RU-01	Cancer	BRCA
TCGA-AO-A0JC-01	Cancer	BRCA
TCGA-B6-A0RM-01	Cancer	BRCA
TCGA-A8-A08G-01	Cancer	BRCA
TCGA-E9-A3Q9-01	Cancer	BRCA
TCGA-C8-A1HL-01	Cancer	BRCA
TCGA-C8-A3M8-01	Cancer	BRCA
TCGA-MS-A51U-01	Cancer	BRCA
TCGA-AR-A24W-01	Cancer	BRCA
TCGA-EW-A1P7-01	Cancer	BRCA
TCGA-A2-A04W-01	Cancer	BRCA
TCGA-AC-A8OR-01	Cancer	BRCA
TCGA-E2-A105-01	Cancer	BRCA
TCGA-D8-A13Y-01	Cancer	BRCA
TCGA-V7-A7HQ-01	Cancer	BRCA
TCGA-AR-A2LO-01	Cancer	BRCA
TCGA-3C-AALI-01	Cancer	BRCA
TCGA-E2-A1LS-01	Cancer	BRCA
TCGA-BH-A1FG-01	Cancer	BRCA
TCGA-A8-A08H-01	Cancer	BRCA
TCGA-AR-A0TS-01	Cancer	BRCA
TCGA-A2-A3XU-01	Cancer	BRCA
TCGA-D8-A1XG-01	Cancer	BRCA
TCGA-AR-A0TT-01	Cancer	BRCA
TCGA-D8-A1JJ-01	Cancer	BRCA
TCGA-D8-A145-01	Cancer	BRCA
TCGA-BH-A1ES-01	Cancer	BRCA
TCGA-C8-A12M-01	Cancer	BRCA
TCGA-A2-A0CY-01	Cancer	BRCA
TCGA-A8-A08L-01	Cancer	BRCA
TCGA-OL-A5S0-01	Cancer	BRCA
TCGA-C8-A1HJ-01	Cancer	BRCA
TCGA-BH-A0BR-01	Cancer	BRCA
TCGA-AO-A12E-01	Cancer	BRCA
TCGA-S3-AA15-01	Cancer	BRCA
TCGA-OL-A5D7-01	Cancer	BRCA
TCGA-OL-A5DA-01	Cancer	BRCA
TCGA-B6-A0RL-01	Cancer	BRCA
TCGA-OL-A66N-01	Cancer	BRCA
TCGA-A2-A0CM-01	Cancer	BRCA
TCGA-S3-A6ZG-01	Cancer	BRCA
TCGA-E9-A1RB-01	Cancer	BRCA
TCGA-A2-A4RY-01	Cancer	BRCA
TCGA-E9-A1R6-01	Cancer	BRCA
TCGA-E9-A1R3-01	Cancer	BRCA
TCGA-D8-A1JK-01	Cancer	BRCA
TCGA-A2-A0CR-01	Cancer	BRCA
TCGA-BH-AB28-01	Cancer	BRCA
TCGA-E2-A10C-01	Cancer	BRCA
TCGA-B6-A0WW-01	Cancer	BRCA
TCGA-BH-A6R8-01	Cancer	BRCA
TCGA-D8-A27L-01	Cancer	BRCA
TCGA-BH-A0EE-01	Cancer	BRCA
TCGA-D8-A1JG-01	Cancer	BRCA
TCGA-C8-A133-01	Cancer	BRCA
TCGA-A2-A0EO-01	Cancer	BRCA
TCGA-A2-A0YL-01	Cancer	BRCA
TCGA-AR-A1AY-01	Cancer	BRCA
TCGA-B6-A0IC-01	Cancer	BRCA
TCGA-AR-A24L-01	Cancer	BRCA
TCGA-AC-A3YJ-01	Cancer	BRCA
TCGA-A8-A06U-01	Cancer	BRCA
TCGA-AR-A0U0-01	Cancer	BRCA
TCGA-BH-A1EW-01	Cancer	BRCA
TCGA-AN-A0FF-01	Cancer	BRCA
TCGA-AN-A0FX-01	Cancer	BRCA
TCGA-BH-A0DZ-01	Cancer	BRCA
TCGA-A2-A0SU-01	Cancer	BRCA
TCGA-E2-A15O-01	Cancer	BRCA
TCGA-E2-A1LI-01	Cancer	BRCA
TCGA-E9-A54Y-01	Cancer	BRCA
TCGA-EW-A3E8-01	Cancer	BRCA
TCGA-D8-A1XV-01	Cancer	BRCA
TCGA-AR-A255-01	Cancer	BRCA
TCGA-GM-A4E0-01	Cancer	BRCA
TCGA-B6-A0IE-01	Cancer	BRCA
TCGA-A8-A07F-01	Cancer	BRCA
TCGA-AN-A046-01	Cancer	BRCA
TCGA-AR-A1AS-01	Cancer	BRCA
TCGA-E2-A15T-01	Cancer	BRCA
TCGA-GM-A2DB-01	Cancer	BRCA
TCGA-EW-A1PH-01	Cancer	BRCA
TCGA-BH-A0HP-01	Cancer	BRCA
TCGA-AN-A0AM-01	Cancer	BRCA
TCGA-C8-A1HG-01	Cancer	BRCA
TCGA-BH-A18L-01	Cancer	BRCA
TCGA-A2-A0YI-01	Cancer	BRCA
TCGA-D8-A4Z1-01	Cancer	BRCA
TCGA-GM-A2DK-01	Cancer	BRCA
TCGA-E2-A1L9-01	Cancer	BRCA
TCGA-BH-A0BA-01	Cancer	BRCA
TCGA-C8-A12L-01	Cancer	BRCA
TCGA-A8-A083-01	Cancer	BRCA
TCGA-D8-A1XY-01	Cancer	BRCA
TCGA-A2-A0D2-01	Cancer	BRCA
TCGA-AR-A1AL-01	Cancer	BRCA
TCGA-AO-A0J6-01	Cancer	BRCA
TCGA-AO-A0J7-01	Cancer	BRCA
TCGA-OL-A66H-01	Cancer	BRCA
TCGA-D8-A1J9-01	Cancer	BRCA
TCGA-BH-A0B5-01	Cancer	BRCA
TCGA-E2-A15A-06	Cancer	BRCA
TCGA-BH-A0B4-01	Cancer	BRCA
TCGA-AQ-A04H-01	Cancer	BRCA
TCGA-AR-A1AX-01	Cancer	BRCA
TCGA-BH-A0GZ-01	Cancer	BRCA
TCGA-B6-A0IN-01	Cancer	BRCA
TCGA-BH-A1F6-01	Cancer	BRCA
TCGA-A8-A07U-01	Cancer	BRCA
TCGA-BH-A18V-01	Cancer	BRCA
TCGA-AQ-A04L-01	Cancer	BRCA
TCGA-AR-A1AP-01	Cancer	BRCA
TCGA-AC-A2QH-01	Cancer	BRCA
TCGA-AR-A24M-01	Cancer	BRCA
TCGA-AR-A2LQ-01	Cancer	BRCA
TCGA-AC-A62Y-01	Cancer	BRCA
TCGA-BH-A0HO-01	Cancer	BRCA
TCGA-EW-A1OV-01	Cancer	BRCA
TCGA-A2-A0CK-01	Cancer	BRCA
TCGA-E2-A1L8-01	Cancer	BRCA
TCGA-EW-A1PG-01	Cancer	BRCA
TCGA-E2-A14Q-01	Cancer	BRCA
TCGA-EW-A1OY-01	Cancer	BRCA
TCGA-BH-A18H-01	Cancer	BRCA
TCGA-BH-A0HU-01	Cancer	BRCA
TCGA-AO-A03R-01	Cancer	BRCA
TCGA-A7-A26J-01	Cancer	BRCA
TCGA-AN-A0FS-01	Cancer	BRCA
TCGA-A2-A0ST-01	Cancer	BRCA
TCGA-D8-A27W-01	Cancer	BRCA
TCGA-A2-A0SW-01	Cancer	BRCA
TCGA-AO-A1KS-01	Cancer	BRCA
TCGA-GM-A2DL-01	Cancer	BRCA
TCGA-A2-A04X-01	Cancer	BRCA
TCGA-EW-A1J6-01	Cancer	BRCA
TCGA-B6-A0RP-01	Cancer	BRCA
TCGA-E2-A159-01	Cancer	BRCA
TCGA-BH-A0W4-01	Cancer	BRCA
TCGA-E2-A10E-01	Cancer	BRCA
TCGA-OL-A6VO-01	Cancer	BRCA
TCGA-D8-A1Y3-01	Cancer	BRCA
TCGA-E2-A14V-01	Cancer	BRCA
TCGA-BH-A18V-06	Cancer	BRCA
TCGA-A2-A0D0-01	Cancer	BRCA
TCGA-A2-A0T5-01	Cancer	BRCA
TCGA-AN-A0XS-01	Cancer	BRCA
TCGA-B6-A402-01	Cancer	BRCA
TCGA-D8-A1JB-01	Cancer	BRCA
TCGA-E2-A109-01	Cancer	BRCA
TCGA-B6-A0RE-01	Cancer	BRCA
TCGA-E2-A2P5-01	Cancer	BRCA
TCGA-OL-A66K-01	Cancer	BRCA
TCGA-S3-AA11-01	Cancer	BRCA
TCGA-C8-A134-01	Cancer	BRCA
TCGA-AN-A0AT-01	Cancer	BRCA
TCGA-BH-A0HN-01	Cancer	BRCA
TCGA-GM-A2DN-01	Cancer	BRCA
TCGA-AO-A12D-01	Cancer	BRCA
TCGA-A8-A08C-01	Cancer	BRCA
TCGA-C8-A274-01	Cancer	BRCA
TCGA-BH-A0HX-01	Cancer	BRCA
TCGA-E9-A1NE-01	Cancer	BRCA
TCGA-BH-A0BP-01	Cancer	BRCA
TCGA-AR-A2LM-01	Cancer	BRCA
TCGA-BH-A1FR-01	Cancer	BRCA
TCGA-B6-A0I1-01	Cancer	BRCA
TCGA-W8-A86G-01	Cancer	BRCA
TCGA-PL-A8LZ-01	Cancer	BRCA
TCGA-LD-A7W5-01	Cancer	BRCA
TCGA-D8-A1XU-01	Cancer	BRCA
TCGA-E2-A15G-01	Cancer	BRCA
TCGA-A2-A04R-01	Cancer	BRCA
TCGA-AO-A126-01	Cancer	BRCA
TCGA-AO-A0JM-01	Cancer	BRCA
TCGA-EW-A2FS-01	Cancer	BRCA
TCGA-E2-A1LH-01	Cancer	BRCA
TCGA-A2-A25D-01	Cancer	BRCA
TCGA-E9-A243-01	Cancer	BRCA
TCGA-4H-AAAK-01	Cancer	BRCA
TCGA-E9-A1N6-01	Cancer	BRCA
TCGA-BH-A0E9-01	Cancer	BRCA
TCGA-B6-A1KI-01	Cancer	BRCA
TCGA-D8-A1X9-01	Cancer	BRCA
TCGA-A1-A0SB-01	Cancer	BRCA
TCGA-E2-A14P-01	Cancer	BRCA
TCGA-BH-A0W5-01	Cancer	BRCA
TCGA-E2-A15I-01	Cancer	BRCA
TCGA-A2-A3XY-01	Cancer	BRCA
TCGA-BH-A0H5-01	Cancer	BRCA
TCGA-OL-A5RY-01	Cancer	BRCA
TCGA-E9-A227-01	Cancer	BRCA
TCGA-C8-A8HR-01	Cancer	BRCA
TCGA-EW-A2FV-01	Cancer	BRCA
TCGA-BH-A0BG-01	Cancer	BRCA
TCGA-D8-A3Z5-01	Cancer	BRCA
TCGA-BH-A1FD-01	Cancer	BRCA
TCGA-B6-A0RV-01	Cancer	BRCA
TCGA-E2-A1LA-01	Cancer	BRCA
TCGA-A2-A04Y-01	Cancer	BRCA
TCGA-AR-A24O-01	Cancer	BRCA
TCGA-EW-A2FW-01	Cancer	BRCA
TCGA-A2-A0CQ-01	Cancer	BRCA
TCGA-GM-A2DA-01	Cancer	BRCA
TCGA-E9-A1NH-01	Cancer	BRCA
TCGA-AO-A12A-01	Cancer	BRCA
TCGA-EW-A1IW-01	Cancer	BRCA
TCGA-E2-A14U-01	Cancer	BRCA
TCGA-C8-A12K-01	Cancer	BRCA
TCGA-OL-A5RU-01	Cancer	BRCA
TCGA-LL-A5YM-01	Cancer	BRCA
TCGA-BH-A0BS-01	Cancer	BRCA
TCGA-AR-A2LK-01	Cancer	BRCA
TCGA-OL-A6VR-01	Cancer	BRCA
TCGA-5L-AAT1-01	Cancer	BRCA
TCGA-E9-A1NA-01	Cancer	BRCA
TCGA-A8-A091-01	Cancer	BRCA
TCGA-A8-A07E-01	Cancer	BRCA
TCGA-BH-A18K-01	Cancer	BRCA
TCGA-A1-A0SJ-01	Cancer	BRCA
TCGA-D8-A1JL-01	Cancer	BRCA
TCGA-AR-A0TY-01	Cancer	BRCA
TCGA-E2-A574-01	Cancer	BRCA
TCGA-A8-A097-01	Cancer	BRCA
TCGA-AN-A0FZ-01	Cancer	BRCA
TCGA-BH-A0E6-01	Cancer	BRCA
TCGA-C8-A132-01	Cancer	BRCA
TCGA-BH-A0H6-01	Cancer	BRCA
TCGA-B6-A0RG-01	Cancer	BRCA
TCGA-PL-A8LY-01	Cancer	BRCA
TCGA-D8-A1XS-01	Cancer	BRCA
TCGA-D8-A1JT-01	Cancer	BRCA
TCGA-B6-A0RS-01	Cancer	BRCA
TCGA-AC-A8OP-01	Cancer	BRCA
TCGA-E9-A1RG-01	Cancer	BRCA
TCGA-C8-A12Y-01	Cancer	BRCA
TCGA-BH-A0DP-01	Cancer	BRCA
TCGA-E9-A1QZ-01	Cancer	BRCA
TCGA-GM-A2D9-01	Cancer	BRCA
TCGA-GM-A3XL-01	Cancer	BRCA
TCGA-LQ-A4E4-01	Cancer	BRCA
TCGA-D8-A1X7-01	Cancer	BRCA
TCGA-AN-A0XU-01	Cancer	BRCA
TCGA-BH-A0BV-01	Cancer	BRCA
TCGA-BH-A1FJ-01	Cancer	BRCA
TCGA-EW-A1J1-01	Cancer	BRCA
TCGA-A2-A4RX-01	Cancer	BRCA
TCGA-D8-A142-01	Cancer	BRCA
TCGA-EW-A1J2-01	Cancer	BRCA
TCGA-BH-A0HF-01	Cancer	BRCA
TCGA-E9-A1N9-01	Cancer	BRCA
TCGA-E2-A570-01	Cancer	BRCA
TCGA-AO-A0JG-01	Cancer	BRCA
TCGA-S3-A6ZH-01	Cancer	BRCA
TCGA-D8-A1XC-01	Cancer	BRCA
TCGA-AQ-A54N-01	Cancer	BRCA
TCGA-C8-A131-01	Cancer	BRCA
TCGA-E2-A1AZ-01	Cancer	BRCA
TCGA-E9-A3HO-01	Cancer	BRCA
TCGA-A7-A5ZX-01	Cancer	BRCA
TCGA-AR-A2LH-01	Cancer	BRCA
TCGA-C8-A138-01	Cancer	BRCA
TCGA-LL-A6FR-01	Cancer	BRCA
TCGA-D8-A1JM-01	Cancer	BRCA
TCGA-BH-A0BF-01	Cancer	BRCA
TCGA-A7-A0CH-01	Cancer	BRCA
TCGA-LL-A73Y-01	Cancer	BRCA
TCGA-BH-A1FH-01	Cancer	BRCA
TCGA-AC-A4ZE-01	Cancer	BRCA
TCGA-AR-A24U-01	Cancer	BRCA
TCGA-A2-A0SX-01	Cancer	BRCA
TCGA-E9-A1ND-01	Cancer	BRCA
TCGA-A8-A084-01	Cancer	BRCA
TCGA-A1-A0SG-01	Cancer	BRCA
TCGA-B6-A0X0-01	Cancer	BRCA
TCGA-AR-A254-01	Cancer	BRCA
TCGA-LD-A7W6-01	Cancer	BRCA
TCGA-D8-A1Y0-01	Cancer	BRCA
TCGA-BH-A18R-01	Cancer	BRCA
TCGA-LL-A5YO-01	Cancer	BRCA
TCGA-AO-A0J4-01	Cancer	BRCA
TCGA-E9-A1NG-01	Cancer	BRCA
TCGA-BH-A18M-01	Cancer	BRCA
TCGA-A8-A085-01	Cancer	BRCA
TCGA-E2-A10F-01	Cancer	BRCA
TCGA-D8-A27H-01	Cancer	BRCA
TCGA-AN-A0XT-01	Cancer	BRCA
TCGA-A2-A3Y0-01	Cancer	BRCA
TCGA-AN-A0XL-01	Cancer	BRCA
TCGA-AR-A0U2-01	Cancer	BRCA
TCGA-A7-A5ZW-01	Cancer	BRCA
TCGA-AN-A0AR-01	Cancer	BRCA
TCGA-E9-A1RH-01	Cancer	BRCA
TCGA-LL-A5YL-01	Cancer	BRCA
TCGA-E9-A22G-01	Cancer	BRCA
TCGA-AR-A1AW-01	Cancer	BRCA
TCGA-BH-A1EN-01	Cancer	BRCA
TCGA-B6-A409-01	Cancer	BRCA
TCGA-A8-A0A2-01	Cancer	BRCA
TCGA-AR-A2LJ-01	Cancer	BRCA
TCGA-A7-A2KD-01	Cancer	BRCA
TCGA-EW-A1P4-01	Cancer	BRCA
TCGA-A8-A09M-01	Cancer	BRCA
TCGA-E9-A245-01	Cancer	BRCA
TCGA-E2-A1IP-01	Cancer	BRCA
TCGA-C8-A3M7-01	Cancer	BRCA
TCGA-BH-A0DV-01	Cancer	BRCA
TCGA-D8-A27T-01	Cancer	BRCA
TCGA-AO-A128-01	Cancer	BRCA
TCGA-EW-A1J3-01	Cancer	BRCA
TCGA-AC-A2BM-01	Cancer	BRCA
TCGA-AN-A0FN-01	Cancer	BRCA
TCGA-A8-A08O-01	Cancer	BRCA
TCGA-A8-A09A-01	Cancer	BRCA
TCGA-AO-A1KQ-01	Cancer	BRCA
TCGA-WT-AB44-01	Cancer	BRCA
TCGA-A2-A0T3-01	Cancer	BRCA
TCGA-B6-A0RN-01	Cancer	BRCA
TCGA-A7-A3J0-01	Cancer	BRCA
TCGA-GM-A2DC-01	Cancer	BRCA
TCGA-BH-A8G0-01	Cancer	BRCA
TCGA-A2-A0ET-01	Cancer	BRCA
TCGA-C8-A12Q-01	Cancer	BRCA
TCGA-BH-A0E7-01	Cancer	BRCA
TCGA-AN-A04A-01	Cancer	BRCA
TCGA-E9-A2JT-01	Cancer	BRCA
TCGA-E9-A1R7-01	Cancer	BRCA
TCGA-E2-A1LL-01	Cancer	BRCA
TCGA-E9-A1R0-01	Cancer	BRCA
TCGA-A8-A07B-01	Cancer	BRCA
TCGA-EW-A1PE-01	Cancer	BRCA
TCGA-A7-A6VY-01	Cancer	BRCA
TCGA-E2-A156-01	Cancer	BRCA
TCGA-A7-A426-01	Cancer	BRCA
TCGA-A8-A06Q-01	Cancer	BRCA
TCGA-D8-A73U-01	Cancer	BRCA
TCGA-E9-A54X-01	Cancer	BRCA
TCGA-A8-A0A7-01	Cancer	BRCA
TCGA-E2-A14Y-01	Cancer	BRCA
TCGA-D8-A1JN-01	Cancer	BRCA
TCGA-AN-A0AJ-01	Cancer	BRCA
TCGA-A8-A076-01	Cancer	BRCA
TCGA-A2-A0ES-01	Cancer	BRCA
TCGA-BH-A1F2-01	Cancer	BRCA
TCGA-B6-A408-01	Cancer	BRCA
TCGA-E9-A5FK-01	Cancer	BRCA
TCGA-LL-A7SZ-01	Cancer	BRCA
TCGA-E2-A572-01	Cancer	BRCA
TCGA-BH-A0B0-01	Cancer	BRCA
TCGA-A8-A09D-01	Cancer	BRCA
TCGA-A2-A0YJ-01	Cancer	BRCA
TCGA-D8-A13Z-01	Cancer	BRCA
TCGA-A1-A0SI-01	Cancer	BRCA
TCGA-E2-A14O-01	Cancer	BRCA
TCGA-BH-A0E0-01	Cancer	BRCA
TCGA-A7-A3IY-01	Cancer	BRCA
TCGA-EW-A1P3-01	Cancer	BRCA
TCGA-AR-A24V-01	Cancer	BRCA
TCGA-EW-A423-01	Cancer	BRCA
TCGA-LD-A66U-01	Cancer	BRCA
TCGA-A7-A13F-01	Cancer	BRCA
TCGA-BH-A1FB-01	Cancer	BRCA
TCGA-BH-A0BM-01	Cancer	BRCA
TCGA-AR-A1AU-01	Cancer	BRCA
TCGA-A2-A0YF-01	Cancer	BRCA
TCGA-E2-A1IE-01	Cancer	BRCA
TCGA-AC-A2FE-01	Cancer	BRCA
TCGA-AC-A3W7-01	Cancer	BRCA
TCGA-A7-A26G-01	Cancer	BRCA
TCGA-LL-A8F5-01	Cancer	BRCA
TCGA-A2-A4S2-01	Cancer	BRCA
TCGA-BH-A0W3-01	Cancer	BRCA
TCGA-LL-A7T0-01	Cancer	BRCA
TCGA-A7-A5ZV-01	Cancer	BRCA
TCGA-AO-A0JB-01	Cancer	BRCA
TCGA-B6-A0I5-01	Cancer	BRCA
TCGA-EW-A1IZ-01	Cancer	BRCA
TCGA-AO-A12H-01	Cancer	BRCA
TCGA-A8-A0A9-01	Cancer	BRCA
TCGA-AC-A2FG-01	Cancer	BRCA
TCGA-A2-A0T1-01	Cancer	BRCA
TCGA-AO-A0JJ-01	Cancer	BRCA
TCGA-BH-A0E1-01	Cancer	BRCA
TCGA-AC-A3QP-01	Cancer	BRCA
TCGA-B6-A0IP-01	Cancer	BRCA
TCGA-Z7-A8R6-01	Cancer	BRCA
TCGA-E2-A154-01	Cancer	BRCA
TCGA-A2-A0EW-01	Cancer	BRCA
TCGA-BH-A0AU-01	Cancer	BRCA
TCGA-BH-A1ET-01	Cancer	BRCA
TCGA-AO-A03V-01	Cancer	BRCA
TCGA-GM-A5PX-01	Cancer	BRCA
TCGA-C8-A135-01	Cancer	BRCA
TCGA-BH-A0AW-01	Cancer	BRCA
TCGA-AR-A24N-01	Cancer	BRCA
TCGA-A8-A09Q-01	Cancer	BRCA
TCGA-E9-A22D-01	Cancer	BRCA
TCGA-B6-A0I6-01	Cancer	BRCA
TCGA-D8-A1JH-01	Cancer	BRCA
TCGA-E9-A1RE-01	Cancer	BRCA
TCGA-E2-A1BC-01	Cancer	BRCA
TCGA-BH-A0C0-01	Cancer	BRCA
TCGA-AR-A24X-01	Cancer	BRCA
TCGA-EW-A1OW-01	Cancer	BRCA
TCGA-A7-A3RF-01	Cancer	BRCA
TCGA-A8-A07G-01	Cancer	BRCA
TCGA-AC-A23C-01	Cancer	BRCA
TCGA-AC-A23H-01	Cancer	BRCA
TCGA-D8-A1XF-01	Cancer	BRCA
TCGA-AR-A0U4-01	Cancer	BRCA
TCGA-A8-A09C-01	Cancer	BRCA
TCGA-AN-A0XP-01	Cancer	BRCA
TCGA-D8-A1XK-01	Cancer	BRCA
TCGA-EW-A6S9-01	Cancer	BRCA
TCGA-A8-A08T-01	Cancer	BRCA
TCGA-AR-A0TP-01	Cancer	BRCA
TCGA-E2-A15D-01	Cancer	BRCA
TCGA-B6-A0IQ-01	Cancer	BRCA
TCGA-AN-A0XO-01	Cancer	BRCA
TCGA-BH-A0B8-01	Cancer	BRCA
TCGA-AO-A129-01	Cancer	BRCA
TCGA-GM-A2DF-01	Cancer	BRCA
TCGA-D8-A27M-01	Cancer	BRCA
TCGA-AN-A03X-01	Cancer	BRCA
TCGA-OL-A66O-01	Cancer	BRCA
TCGA-EW-A6SA-01	Cancer	BRCA
TCGA-BH-A5J0-01	Cancer	BRCA
TCGA-BH-A0EB-01	Cancer	BRCA
TCGA-B6-A0IB-01	Cancer	BRCA
TCGA-B6-A0WY-01	Cancer	BRCA
TCGA-AC-A3BB-01	Cancer	BRCA
TCGA-AN-A049-01	Cancer	BRCA
TCGA-A8-A06Z-01	Cancer	BRCA
TCGA-C8-A1HI-01	Cancer	BRCA
TCGA-BH-A0HL-01	Cancer	BRCA
TCGA-A1-A0SF-01	Cancer	BRCA
TCGA-AR-A2LR-01	Cancer	BRCA
TCGA-E9-A1RF-01	Cancer	BRCA
TCGA-B6-A0RT-01	Cancer	BRCA
TCGA-E9-A1RI-01	Cancer	BRCA
TCGA-BH-A0DL-01	Cancer	BRCA
TCGA-AR-A251-01	Cancer	BRCA
TCGA-AC-A3TN-01	Cancer	BRCA
TCGA-AC-A2QI-01	Cancer	BRCA
TCGA-B6-A0X4-01	Cancer	BRCA
TCGA-E2-A1B5-01	Cancer	BRCA
TCGA-A2-A0YH-01	Cancer	BRCA
TCGA-A8-A06T-01	Cancer	BRCA
TCGA-E2-A15K-06	Cancer	BRCA
TCGA-E9-A22H-01	Cancer	BRCA
TCGA-BH-A0DE-01	Cancer	BRCA
TCGA-OL-A5RW-01	Cancer	BRCA
TCGA-A8-A090-01	Cancer	BRCA
TCGA-AO-A03O-01	Cancer	BRCA
TCGA-BH-A18S-01	Cancer	BRCA
TCGA-A2-A3KD-01	Cancer	BRCA
TCGA-E2-A56Z-01	Cancer	BRCA
TCGA-BH-A0GY-01	Cancer	BRCA
TCGA-AC-A2FF-01	Cancer	BRCA
TCGA-BH-A0H3-01	Cancer	BRCA
TCGA-A2-A25F-01	Cancer	BRCA
TCGA-A7-A26F-01	Cancer	BRCA
TCGA-A7-A26H-01	Cancer	BRCA
TCGA-B6-A0WT-01	Cancer	BRCA
TCGA-BH-A28Q-01	Cancer	BRCA
TCGA-B6-A1KF-01	Cancer	BRCA
TCGA-S3-A6ZF-01	Cancer	BRCA
TCGA-WT-AB41-01	Cancer	BRCA
TCGA-AC-A62V-01	Cancer	BRCA
TCGA-UU-A93S-01	Cancer	BRCA
TCGA-E2-A1LK-01	Cancer	BRCA
TCGA-S3-AA17-01	Cancer	BRCA
TCGA-BH-A209-01	Cancer	BRCA
TCGA-GI-A2C8-01	Cancer	BRCA
TCGA-OL-A5D6-01	Cancer	BRCA
TCGA-BH-A0EA-01	Cancer	BRCA
TCGA-E9-A1R4-01	Cancer	BRCA
TCGA-A8-A092-01	Cancer	BRCA
TCGA-BH-A18F-01	Cancer	BRCA
TCGA-AC-A3OD-01	Cancer	BRCA
TCGA-C8-A12V-01	Cancer	BRCA
TCGA-A8-A06O-01	Cancer	BRCA
TCGA-E9-A1RD-01	Cancer	BRCA
TCGA-A8-A06N-01	Cancer	BRCA
TCGA-A7-A13D-01	Cancer	BRCA
TCGA-D8-A1XQ-01	Cancer	BRCA
TCGA-AR-A0TW-01	Cancer	BRCA
TCGA-JL-A3YX-01	Cancer	BRCA
TCGA-BH-A0H7-01	Cancer	BRCA
TCGA-OK-A5Q2-01	Cancer	BRCA
TCGA-D8-A141-01	Cancer	BRCA
TCGA-A7-A56D-01	Cancer	BRCA
TCGA-C8-A26V-01	Cancer	BRCA
TCGA-A2-A0YE-01	Cancer	BRCA
TCGA-A2-A0CW-01	Cancer	BRCA
TCGA-AR-A24K-01	Cancer	BRCA
TCGA-A1-A0SQ-01	Cancer	BRCA
TCGA-C8-A27B-01	Cancer	BRCA
TCGA-D8-A143-01	Cancer	BRCA
TCGA-E9-A248-01	Cancer	BRCA
TCGA-A2-A04N-01	Cancer	BRCA
TCGA-A2-A3KC-01	Cancer	BRCA
TCGA-A2-A0EM-01	Cancer	BRCA
TCGA-GM-A2DI-01	Cancer	BRCA
TCGA-AO-A12B-01	Cancer	BRCA
TCGA-BH-A0DT-01	Cancer	BRCA
TCGA-A7-A4SC-01	Cancer	BRCA
TCGA-D8-A140-01	Cancer	BRCA
TCGA-A8-A07O-01	Cancer	BRCA
TCGA-BH-A208-01	Cancer	BRCA
TCGA-B6-A0IA-01	Cancer	BRCA
TCGA-AR-A0TZ-01	Cancer	BRCA
TCGA-E2-A10A-01	Cancer	BRCA
TCGA-A7-A6VW-01	Cancer	BRCA
TCGA-C8-A26Y-01	Cancer	BRCA
TCGA-AO-A0J5-01	Cancer	BRCA
TCGA-B6-A2IU-01	Cancer	BRCA
TCGA-C8-A26Z-01	Cancer	BRCA
TCGA-D8-A27N-01	Cancer	BRCA
TCGA-D8-A27K-01	Cancer	BRCA
TCGA-E2-A14X-01	Cancer	BRCA
TCGA-A2-A1G1-01	Cancer	BRCA
TCGA-A7-A26I-01	Cancer	BRCA
TCGA-BH-A6R9-01	Cancer	BRCA
TCGA-A7-A0DA-01	Cancer	BRCA
TCGA-A8-A09E-01	Cancer	BRCA
TCGA-AN-A0G0-01	Cancer	BRCA
TCGA-E2-A15E-01	Cancer	BRCA
TCGA-LL-A73Z-01	Cancer	BRCA
TCGA-E2-A9RU-01	Cancer	BRCA
TCGA-LD-A9QF-01	Cancer	BRCA
TCGA-OL-A66P-01	Cancer	BRCA
TCGA-E2-A1LG-01	Cancer	BRCA
TCGA-A8-A081-01	Cancer	BRCA
TCGA-A8-A0A6-01	Cancer	BRCA
TCGA-BH-A0HB-01	Cancer	BRCA
TCGA-A8-A08B-01	Cancer	BRCA
TCGA-E2-A15L-01	Cancer	BRCA
TCGA-B6-A1KC-01	Cancer	BRCA
TCGA-E2-A15S-01	Cancer	BRCA
TCGA-A2-A0YD-01	Cancer	BRCA
TCGA-E2-A1B1-01	Cancer	BRCA
TCGA-C8-A27A-01	Cancer	BRCA
TCGA-A8-A082-01	Cancer	BRCA
TCGA-D8-A1JI-01	Cancer	BRCA
TCGA-A2-A0T7-01	Cancer	BRCA
TCGA-E9-A1N3-01	Cancer	BRCA
TCGA-OL-A6VQ-01	Cancer	BRCA
TCGA-AN-A0FK-01	Cancer	BRCA
TCGA-LL-A442-01	Cancer	BRCA
TCGA-D8-A1JC-01	Cancer	BRCA
TCGA-EW-A6SD-01	Cancer	BRCA
TCGA-A1-A0SP-01	Cancer	BRCA
TCGA-E2-A15P-01	Cancer	BRCA
TCGA-AC-A6IV-01	Cancer	BRCA
TCGA-C8-A1HE-01	Cancer	BRCA
TCGA-A8-A086-01	Cancer	BRCA
TCGA-OL-A66I-01	Cancer	BRCA
TCGA-E2-A1IG-01	Cancer	BRCA
TCGA-AR-A24Q-01	Cancer	BRCA
TCGA-E2-A1B4-01	Cancer	BRCA
TCGA-B6-A0IM-01	Cancer	BRCA
TCGA-C8-A12T-01	Cancer	BRCA
TCGA-A1-A0SK-01	Cancer	BRCA
TCGA-D8-A147-01	Cancer	BRCA
TCGA-A8-A06P-01	Cancer	BRCA
TCGA-A8-A07J-01	Cancer	BRCA
TCGA-OL-A66L-01	Cancer	BRCA
TCGA-A2-A4S3-01	Cancer	BRCA
TCGA-AR-A5QM-01	Cancer	BRCA
TCGA-AR-A0TR-01	Cancer	BRCA
TCGA-D8-A27V-01	Cancer	BRCA
TCGA-A2-A3XS-01	Cancer	BRCA
TCGA-A8-A07W-01	Cancer	BRCA
TCGA-EW-A424-01	Cancer	BRCA
TCGA-A7-A0CJ-01	Cancer	BRCA
TCGA-S3-AA12-01	Cancer	BRCA
TCGA-A2-A04V-01	Cancer	BRCA
TCGA-AC-A2QJ-01	Cancer	BRCA
TCGA-A2-A0EV-01	Cancer	BRCA
TCGA-EW-A3U0-01	Cancer	BRCA
TCGA-E9-A228-01	Cancer	BRCA
TCGA-AO-A12C-01	Cancer	BRCA
TCGA-D8-A1XM-01	Cancer	BRCA
TCGA-AO-A125-01	Cancer	BRCA
TCGA-BH-A0B2-01	Cancer	BRCA
TCGA-E2-A1IL-01	Cancer	BRCA
TCGA-E2-A150-01	Cancer	BRCA
TCGA-BH-A0BO-01	Cancer	BRCA
TCGA-AO-A0J8-01	Cancer	BRCA
TCGA-E2-A576-01	Cancer	BRCA
TCGA-3C-AALK-01	Cancer	BRCA
TCGA-AR-A1AT-01	Cancer	BRCA
TCGA-A2-A1G4-01	Cancer	BRCA
TCGA-BH-A1F0-01	Cancer	BRCA
TCGA-A2-A0CS-01	Cancer	BRCA
TCGA-EW-A2FR-01	Cancer	BRCA
TCGA-A8-A09X-01	Cancer	BRCA
TCGA-BH-A203-01	Cancer	BRCA
TCGA-A2-A1FX-01	Cancer	BRCA
TCGA-BH-A1EX-01	Cancer	BRCA
TCGA-HN-A2NL-01	Cancer	BRCA
TCGA-A2-A0SY-01	Cancer	BRCA
TCGA-A2-A0YT-01	Cancer	BRCA
TCGA-E2-A1IO-01	Cancer	BRCA
TCGA-B6-A400-01	Cancer	BRCA
TCGA-B6-A0IK-01	Cancer	BRCA
TCGA-B6-A0IO-01	Cancer	BRCA
TCGA-BH-A1FM-01	Cancer	BRCA
TCGA-E2-A3DX-01	Cancer	BRCA
TCGA-D8-A1J8-01	Cancer	BRCA
TCGA-A8-A09B-01	Cancer	BRCA
TCGA-A8-A09Z-01	Cancer	BRCA
TCGA-B6-A0IG-01	Cancer	BRCA
TCGA-A7-A6VV-01	Cancer	BRCA
TCGA-BH-A1F8-01	Cancer	BRCA
TCGA-A2-A0CV-01	Cancer	BRCA
TCGA-B6-A0WS-01	Cancer	BRCA
TCGA-OL-A5RZ-01	Cancer	BRCA
TCGA-BH-A1EV-01	Cancer	BRCA
TCGA-AR-A0TU-01	Cancer	BRCA
TCGA-EW-A1IX-01	Cancer	BRCA
TCGA-E2-A15K-01	Cancer	BRCA
TCGA-AR-A1AR-01	Cancer	BRCA
TCGA-E9-A1R2-01	Cancer	BRCA
TCGA-E2-A1B6-01	Cancer	BRCA
TCGA-AC-A5XS-01	Cancer	BRCA
TCGA-AQ-A1H2-01	Cancer	BRCA
TCGA-AR-A1AO-01	Cancer	BRCA
TCGA-E2-A15H-01	Cancer	BRCA
TCGA-B6-A0WZ-01	Cancer	BRCA
TCGA-GM-A2DD-01	Cancer	BRCA
TCGA-AR-A1AV-01	Cancer	BRCA
TCGA-C8-A12P-01	Cancer	BRCA
TCGA-AN-A0XN-01	Cancer	BRCA
TCGA-AN-A0AL-01	Cancer	BRCA
TCGA-C8-A12X-01	Cancer	BRCA
TCGA-AO-A03T-01	Cancer	BRCA
TCGA-GI-A2C9-01	Cancer	BRCA
TCGA-BH-A1FU-01	Cancer	BRCA
TCGA-E9-A226-01	Cancer	BRCA
TCGA-A8-A095-01	Cancer	BRCA
TCGA-E2-A2P6-01	Cancer	BRCA
TCGA-E2-A158-01	Cancer	BRCA
TCGA-C8-A137-01	Cancer	BRCA
TCGA-BH-A0DD-01	Cancer	BRCA
TCGA-A2-A259-01	Cancer	BRCA
TCGA-BH-A0RX-01	Cancer	BRCA
TCGA-E9-A1RA-01	Cancer	BRCA
TCGA-EW-A1PA-01	Cancer	BRCA
TCGA-A8-A07R-01	Cancer	BRCA
TCGA-C8-A8HQ-01	Cancer	BRCA
TCGA-E9-A24A-01	Cancer	BRCA
TCGA-BH-A204-01	Cancer	BRCA
TCGA-A2-A0EN-01	Cancer	BRCA
TCGA-B6-A40B-01	Cancer	BRCA
TCGA-A8-A094-01	Cancer	BRCA
TCGA-A2-A0D1-01	Cancer	BRCA
TCGA-PL-A8LV-01	Cancer	BRCA
TCGA-AN-A0FD-01	Cancer	BRCA
TCGA-A7-A0CD-01	Cancer	BRCA
TCGA-A1-A0SD-01	Cancer	BRCA
TCGA-BH-A0BJ-01	Cancer	BRCA
TCGA-A8-A08J-01	Cancer	BRCA
TCGA-E2-A1IN-01	Cancer	BRCA
TCGA-BH-A0BD-01	Cancer	BRCA
TCGA-BH-A18U-01	Cancer	BRCA
TCGA-A1-A0SM-01	Cancer	BRCA
TCGA-A8-A09I-01	Cancer	BRCA
TCGA-D8-A1JF-01	Cancer	BRCA
TCGA-E9-A5UP-01	Cancer	BRCA
TCGA-E2-A1IH-01	Cancer	BRCA
TCGA-PE-A5DD-01	Cancer	BRCA
TCGA-AO-A03N-01	Cancer	BRCA
TCGA-AR-A1AH-01	Cancer	BRCA
TCGA-AO-A0JI-01	Cancer	BRCA
TCGA-OL-A97C-01	Cancer	BRCA
TCGA-AR-A250-01	Cancer	BRCA
TCGA-BH-A0HQ-01	Cancer	BRCA
TCGA-JL-A3YW-01	Cancer	BRCA
TCGA-AC-A3YI-01	Cancer	BRCA
TCGA-C8-A12U-01	Cancer	BRCA
TCGA-AO-A0JL-01	Cancer	BRCA
TCGA-AO-A0JF-01	Cancer	BRCA
TCGA-EW-A1P6-01	Cancer	BRCA
TCGA-A2-A3XZ-01	Cancer	BRCA
TCGA-BH-A0C1-01	Cancer	BRCA
TCGA-BH-A0AV-01	Cancer	BRCA
TCGA-D8-A1JD-01	Cancer	BRCA
TCGA-A2-A4RW-01	Cancer	BRCA
TCGA-AC-A2FO-01	Cancer	BRCA
TCGA-AR-A2LN-01	Cancer	BRCA
TCGA-E2-A1BD-01	Cancer	BRCA
TCGA-S3-AA14-01	Cancer	BRCA
TCGA-A8-A07L-01	Cancer	BRCA
TCGA-LL-A5YN-01	Cancer	BRCA
TCGA-AR-A24R-01	Cancer	BRCA
TCGA-BH-A0DH-01	Cancer	BRCA
TCGA-D8-A1XT-01	Cancer	BRCA
TCGA-EW-A1IY-01	Cancer	BRCA
TCGA-A7-A4SE-01	Cancer	BRCA
TCGA-A2-A1FW-01	Cancer	BRCA
TCGA-E2-A155-01	Cancer	BRCA
TCGA-B6-A3ZX-01	Cancer	BRCA
TCGA-EW-A1PB-01	Cancer	BRCA
TCGA-A7-A425-01	Cancer	BRCA
TCGA-LL-A9Q3-01	Cancer	BRCA
TCGA-AN-A0FJ-01	Cancer	BRCA
TCGA-AN-A03Y-01	Cancer	BRCA
TCGA-E2-A15M-01	Cancer	BRCA
TCGA-OL-A66J-01	Cancer	BRCA
TCGA-AN-A04D-01	Cancer	BRCA
TCGA-A8-A08I-01	Cancer	BRCA
TCGA-B6-A40C-01	Cancer	BRCA
TCGA-A8-A08F-01	Cancer	BRCA
TCGA-BH-A0B3-01	Cancer	BRCA
TCGA-AO-A12G-01	Cancer	BRCA
TCGA-AC-A6IX-06	Cancer	BRCA
TCGA-AQ-A04J-01	Cancer	BRCA
TCGA-C8-A1HM-01	Cancer	BRCA
TCGA-A2-A3XX-01	Cancer	BRCA
TCGA-EW-A1P1-01	Cancer	BRCA
TCGA-A2-A0YM-01	Cancer	BRCA
TCGA-E9-A3X8-01	Cancer	BRCA
TCGA-A8-A08Z-01	Cancer	BRCA
TCGA-D8-A27F-01	Cancer	BRCA
TCGA-AN-A041-01	Cancer	BRCA
TCGA-AR-A0U3-01	Cancer	BRCA
TCGA-A2-A0CL-01	Cancer	BRCA
TCGA-LL-A5YP-01	Cancer	BRCA
TCGA-AC-A3EH-01	Cancer	BRCA
TCGA-AN-A04C-01	Cancer	BRCA
TCGA-E9-A1RC-01	Cancer	BRCA
TCGA-AC-A2FK-01	Cancer	BRCA
TCGA-D8-A1XB-01	Cancer	BRCA
TCGA-A2-A0D3-01	Cancer	BRCA
TCGA-E2-A152-01	Cancer	BRCA
TCGA-GM-A3NY-01	Cancer	BRCA
TCGA-AC-A2B8-01	Cancer	BRCA
TCGA-E2-A1B0-01	Cancer	BRCA
TCGA-BH-A1EU-01	Cancer	BRCA
TCGA-AR-A1AK-01	Cancer	BRCA
TCGA-E9-A2JS-01	Cancer	BRCA
TCGA-GM-A5PV-01	Cancer	BRCA
TCGA-AQ-A54O-01	Cancer	BRCA
TCGA-AC-A6IX-01	Cancer	BRCA
TCGA-C8-A1HK-01	Cancer	BRCA
TCGA-AN-A0FL-01	Cancer	BRCA
TCGA-BH-A1FN-01	Cancer	BRCA
TCGA-A2-A25E-01	Cancer	BRCA
TCGA-A2-A0YC-01	Cancer	BRCA
TCGA-A8-A09V-01	Cancer	BRCA
TCGA-A2-A0CT-01	Cancer	BRCA
TCGA-E9-A22E-01	Cancer	BRCA
TCGA-BH-A18Q-01	Cancer	BRCA
TCGA-A2-A1FV-01	Cancer	BRCA
TCGA-AO-A03L-01	Cancer	BRCA
TCGA-E2-A15E-06	Cancer	BRCA
TCGA-BH-A1ES-06	Cancer	BRCA
TCGA-B6-A0WV-01	Cancer	BRCA
TCGA-AN-A0XW-01	Cancer	BRCA
TCGA-AC-A23G-01	Cancer	BRCA
TCGA-AC-A3QQ-01	Cancer	BRCA
TCGA-EW-A1P8-01	Cancer	BRCA
TCGA-B6-A0I2-01	Cancer	BRCA
TCGA-A2-A0CX-01	Cancer	BRCA
TCGA-B6-A0RI-01	Cancer	BRCA
TCGA-B6-A0WX-01	Cancer	BRCA
TCGA-BH-A42U-01	Cancer	BRCA
TCGA-A8-A09G-01	Cancer	BRCA
TCGA-C8-A26W-01	Cancer	BRCA
TCGA-AO-A03M-01	Cancer	BRCA
TCGA-E2-A1LB-01	Cancer	BRCA
TCGA-BH-A0DX-01	Cancer	BRCA
TCGA-AC-A6NO-01	Cancer	BRCA
TCGA-EW-A1J5-01	Cancer	BRCA
TCGA-AN-A0XV-01	Cancer	BRCA
TCGA-BH-A1F5-01	Cancer	BRCA
TCGA-A8-A07I-01	Cancer	BRCA
TCGA-C8-A12W-01	Cancer	BRCA
TCGA-AC-A8OQ-01	Cancer	BRCA
TCGA-A7-A4SF-01	Cancer	BRCA
TCGA-EW-A6SC-01	Cancer	BRCA
TCGA-AO-A1KR-01	Cancer	BRCA
TCGA-EW-A1PD-01	Cancer	BRCA
TCGA-EW-A1PC-01	Cancer	BRCA
TCGA-E2-A10B-01	Cancer	BRCA
TCGA-AR-A0TQ-01	Cancer	BRCA
TCGA-A2-A0EX-01	Cancer	BRCA
TCGA-E2-A14N-01	Cancer	BRCA
TCGA-5L-AAT0-01	Cancer	BRCA
TCGA-AR-A1AN-01	Cancer	BRCA
TCGA-D8-A1X5-01	Cancer	BRCA
TCGA-A2-A1G6-01	Cancer	BRCA
TCGA-A2-A04T-01	Cancer	BRCA
TCGA-B6-A0IJ-01	Cancer	BRCA
TCGA-AR-A256-01	Cancer	BRCA
TCGA-A7-A3J1-01	Cancer	BRCA
TCGA-C8-A12O-01	Cancer	BRCA
TCGA-E9-A249-01	Cancer	BRCA
TCGA-UL-AAZ6-01	Cancer	BRCA
TCGA-A8-A08R-01	Cancer	BRCA
TCGA-A2-A0T4-01	Cancer	BRCA
TCGA-BH-A0AZ-01	Cancer	BRCA
TCGA-AO-A03U-01	Cancer	BRCA
TCGA-A2-A0CO-01	Cancer	BRCA
TCGA-D8-A1JE-01	Cancer	BRCA
TCGA-BH-A0H0-01	Cancer	BRCA
TCGA-AR-A5QP-01	Cancer	BRCA
TCGA-D8-A27R-01	Cancer	BRCA
TCGA-C8-A278-01	Cancer	BRCA
TCGA-A7-A13G-01	Cancer	BRCA
TCGA-A8-A079-01	Cancer	BRCA
TCGA-A2-A0EP-01	Cancer	BRCA
TCGA-A2-A0T0-01	Cancer	BRCA
TCGA-D8-A27I-01	Cancer	BRCA
TCGA-BH-A0EI-01	Cancer	BRCA
TCGA-E2-A15A-01	Cancer	BRCA
TCGA-AC-A2FM-01	Cancer	BRCA
TCGA-BH-A1EY-01	Cancer	BRCA
TCGA-AN-A0FT-01	Cancer	BRCA
TCGA-E9-A1NF-01	Cancer	BRCA
TCGA-BH-A0B6-01	Cancer	BRCA
TCGA-C8-A130-01	Cancer	BRCA
TCGA-A2-A0ER-01	Cancer	BRCA
TCGA-A2-A0EQ-01	Cancer	BRCA
TCGA-D8-A1XL-01	Cancer	BRCA
TCGA-C8-A12N-01	Cancer	BRCA
TCGA-GM-A2DO-01	Cancer	BRCA
TCGA-A8-A0AD-01	Cancer	BRCA
TCGA-Z7-A8R5-01	Cancer	BRCA
TCGA-A8-A07S-01	Cancer	BRCA
TCGA-BH-A0HI-01	Cancer	BRCA
TCGA-AN-A0FV-01	Cancer	BRCA
TCGA-AC-A23E-01	Cancer	BRCA
TCGA-AQ-A7U7-01	Cancer	BRCA
TCGA-C8-A26X-01	Cancer	BRCA
TCGA-D8-A1XJ-01	Cancer	BRCA
TCGA-A8-A08X-01	Cancer	BRCA
TCGA-B6-A1KN-01	Cancer	BRCA
TCGA-AR-A1AM-01	Cancer	BRCA
TCGA-A2-A4S0-01	Cancer	BRCA
TCGA-AO-A1KP-01	Cancer	BRCA
TCGA-EW-A1OX-01	Cancer	BRCA
TCGA-E9-A1NC-01	Cancer	BRCA
TCGA-LL-A740-01	Cancer	BRCA
TCGA-BH-A0C3-01	Cancer	BRCA
TCGA-BH-A0H9-01	Cancer	BRCA
TCGA-D8-A1X8-01	Cancer	BRCA
TCGA-E9-A22A-01	Cancer	BRCA
TCGA-AR-A1AI-01	Cancer	BRCA
TCGA-AC-A2BK-01	Cancer	BRCA
TCGA-A7-A13H-01	Cancer	BRCA
TCGA-LL-A6FQ-01	Cancer	BRCA
TCGA-C8-A1HO-01	Cancer	BRCA
TCGA-D8-A1XO-01	Cancer	BRCA
TCGA-E2-A1LE-01	Cancer	BRCA
TCGA-E2-A15J-01	Cancer	BRCA
TCGA-A7-A0DB-01	Cancer	BRCA
TCGA-BH-A1FE-01	Cancer	BRCA
TCGA-D8-A27G-01	Cancer	BRCA
TCGA-BH-A42T-01	Cancer	BRCA
TCGA-AN-A0FY-01	Cancer	BRCA
TCGA-B6-A0X5-01	Cancer	BRCA
TCGA-A2-A0YK-01	Cancer	BRCA
TCGA-A7-A0CG-01	Cancer	BRCA
TCGA-AN-A0FW-01	Cancer	BRCA
TCGA-D8-A27P-01	Cancer	BRCA
TCGA-BH-A0DS-01	Cancer	BRCA
TCGA-E2-A1L6-01	Cancer	BRCA
TCGA-BH-A0DG-01	Cancer	BRCA
TCGA-A2-A0CP-01	Cancer	BRCA
TCGA-BH-A5IZ-01	Cancer	BRCA
TCGA-A8-A09W-01	Cancer	BRCA
TCGA-E2-A107-01	Cancer	BRCA
TCGA-AR-A252-01	Cancer	BRCA
TCGA-C8-A12Z-01	Cancer	BRCA
TCGA-BH-A202-01	Cancer	BRCA
TCGA-AO-A1KT-01	Cancer	BRCA
TCGA-D8-A1XW-01	Cancer	BRCA
TCGA-D8-A1JU-01	Cancer	BRCA
TCGA-E9-A1N5-01	Cancer	BRCA
TCGA-A2-A4S1-01	Cancer	BRCA
TCGA-E2-A153-01	Cancer	BRCA
TCGA-A2-A0YG-01	Cancer	BRCA
TCGA-BH-A0B7-01	Cancer	BRCA
TCGA-D8-A1X6-01	Cancer	BRCA
TCGA-BH-A0BL-01	Cancer	BRCA
TCGA-BH-A0DO-01	Cancer	BRCA
TCGA-A2-A04Q-01	Cancer	BRCA
TCGA-BH-A1FE-06	Cancer	BRCA
TCGA-E9-A1NI-01	Cancer	BRCA
TCGA-BH-A0HY-01	Cancer	BRCA
TCGA-AR-A24T-01	Cancer	BRCA
TCGA-AO-A0JA-01	Cancer	BRCA
TCGA-D8-A1XZ-01	Cancer	BRCA
TCGA-C8-A8HP-01	Cancer	BRCA
TCGA-E9-A5FL-01	Cancer	BRCA
TCGA-E2-A15F-01	Cancer	BRCA
TCGA-A2-A3XT-01	Cancer	BRCA
TCGA-B6-A0X7-01	Cancer	BRCA
TCGA-3C-AALJ-01	Cancer	BRCA
TCGA-B6-A0X1-01	Cancer	BRCA
TCGA-A7-A0CH-11	Normal	BRCA
TCGA-E9-A1RC-11	Normal	BRCA
TCGA-A7-A0DB-11	Normal	BRCA
TCGA-BH-A0H9-11	Normal	BRCA
TCGA-BH-A0E0-11	Normal	BRCA
TCGA-BH-A0HA-11	Normal	BRCA
TCGA-BH-A18P-11	Normal	BRCA
TCGA-E9-A1N4-11	Normal	BRCA
TCGA-BH-A18U-11	Normal	BRCA
TCGA-E2-A1LS-11	Normal	BRCA
TCGA-AC-A2FM-11	Normal	BRCA
TCGA-BH-A18M-11	Normal	BRCA
TCGA-BH-A0B3-11	Normal	BRCA
TCGA-BH-A0C0-11	Normal	BRCA
TCGA-BH-A0H7-11	Normal	BRCA
TCGA-BH-A0BM-11	Normal	BRCA
TCGA-E2-A1BC-11	Normal	BRCA
TCGA-BH-A0DG-11	Normal	BRCA
TCGA-BH-A0B7-11	Normal	BRCA
TCGA-BH-A1ET-11	Normal	BRCA
TCGA-BH-A0B8-11	Normal	BRCA
TCGA-E2-A15I-11	Normal	BRCA
TCGA-BH-A18L-11	Normal	BRCA
TCGA-BH-A0DZ-11	Normal	BRCA
TCGA-E9-A1N5-11	Normal	BRCA
TCGA-E9-A1N6-11	Normal	BRCA
TCGA-BH-A18R-11	Normal	BRCA
TCGA-BH-A1EO-11	Normal	BRCA
TCGA-AC-A23H-11	Normal	BRCA
TCGA-BH-A18N-11	Normal	BRCA
TCGA-A7-A0CE-11	Normal	BRCA
TCGA-BH-A0AY-11	Normal	BRCA
TCGA-E9-A1ND-11	Normal	BRCA
TCGA-BH-A1FH-11	Normal	BRCA
TCGA-E9-A1RF-11	Normal	BRCA
TCGA-BH-A1F0-11	Normal	BRCA
TCGA-BH-A1FD-11	Normal	BRCA
TCGA-AC-A2FF-11	Normal	BRCA
TCGA-E2-A15K-11	Normal	BRCA
TCGA-BH-A0DQ-11	Normal	BRCA
TCGA-BH-A0H5-11	Normal	BRCA
TCGA-E9-A1RI-11	Normal	BRCA
TCGA-BH-A209-11	Normal	BRCA
TCGA-E9-A1RB-11	Normal	BRCA
TCGA-BH-A0DH-11	Normal	BRCA
TCGA-E9-A1RD-11	Normal	BRCA
TCGA-BH-A18Q-11	Normal	BRCA
TCGA-BH-A0BJ-11	Normal	BRCA
TCGA-E9-A1R7-11	Normal	BRCA
TCGA-BH-A1FG-11	Normal	BRCA
TCGA-A7-A13G-11	Normal	BRCA
TCGA-BH-A0DK-11	Normal	BRCA
TCGA-BH-A1FC-11	Normal	BRCA
TCGA-E9-A1NG-11	Normal	BRCA
TCGA-BH-A1EU-11	Normal	BRCA
TCGA-BH-A0BQ-11	Normal	BRCA
TCGA-GI-A2C9-11	Normal	BRCA
TCGA-E9-A1NA-11	Normal	BRCA
TCGA-BH-A0DV-11	Normal	BRCA
TCGA-BH-A1FU-11	Normal	BRCA
TCGA-BH-A1F2-11	Normal	BRCA
TCGA-BH-A18V-11	Normal	BRCA
TCGA-BH-A1FM-11	Normal	BRCA
TCGA-BH-A0AU-11	Normal	BRCA
TCGA-BH-A0BT-11	Normal	BRCA
TCGA-BH-A204-11	Normal	BRCA
TCGA-BH-A1FB-11	Normal	BRCA
TCGA-A7-A0DC-11	Normal	BRCA
TCGA-BH-A18S-11	Normal	BRCA
TCGA-E2-A153-11	Normal	BRCA
TCGA-BH-A1FE-11	Normal	BRCA
TCGA-BH-A0BC-11	Normal	BRCA
TCGA-BH-A1FR-11	Normal	BRCA
TCGA-E2-A1LB-11	Normal	BRCA
TCGA-BH-A1EW-11	Normal	BRCA
TCGA-BH-A208-11	Normal	BRCA
TCGA-E9-A1RH-11	Normal	BRCA
TCGA-BH-A0BW-11	Normal	BRCA
TCGA-BH-A0BS-11	Normal	BRCA
TCGA-BH-A1FN-11	Normal	BRCA
TCGA-BH-A0HK-11	Normal	BRCA
TCGA-BH-A0AZ-11	Normal	BRCA
TCGA-BH-A0DO-11	Normal	BRCA
TCGA-BH-A0BA-11	Normal	BRCA
TCGA-BH-A0E1-11	Normal	BRCA
TCGA-BH-A1EN-11	Normal	BRCA
TCGA-E2-A158-11	Normal	BRCA
TCGA-E2-A15M-11	Normal	BRCA
TCGA-BH-A0C3-11	Normal	BRCA
TCGA-E9-A1N9-11	Normal	BRCA
TCGA-GI-A2C8-11	Normal	BRCA
TCGA-BH-A0DP-11	Normal	BRCA
TCGA-BH-A0BV-11	Normal	BRCA
TCGA-A7-A13F-11	Normal	BRCA
TCGA-BH-A1F8-11	Normal	BRCA
TCGA-BH-A18J-11	Normal	BRCA
TCGA-BH-A1FJ-11	Normal	BRCA
TCGA-BH-A203-11	Normal	BRCA
TCGA-E2-A1L7-11	Normal	BRCA
TCGA-BH-A1F6-11	Normal	BRCA
TCGA-E2-A1LH-11	Normal	BRCA
TCGA-BH-A0BZ-11	Normal	BRCA
TCGA-A7-A0D9-11	Normal	BRCA
TCGA-BH-A0DL-11	Normal	BRCA
TCGA-BH-A0DT-11	Normal	BRCA
TCGA-BH-A0DD-11	Normal	BRCA
TCGA-BH-A0B2-11	Normal	BRCA
TCGA-BH-A18K-11	Normal	BRCA
TCGA-E2-A1IG-11	Normal	BRCA
TCGA-BH-A0B5-11	Normal	BRCA
TCGA-E9-A1NF-11	Normal	BRCA
TCGA-A7-A13E-11	Normal	BRCA
TCGA-AC-A2FB-11	Normal	BRCA
TCGA-BH-A1EV-11	Normal	BRCA
TCGA-FV-A495-01	Cancer	LIHC
TCGA-CC-A3MB-01	Cancer	LIHC
TCGA-BC-A3KF-01	Cancer	LIHC
TCGA-DD-A4NV-01	Cancer	LIHC
TCGA-CC-A1HT-01	Cancer	LIHC
TCGA-BD-A3EP-01	Cancer	LIHC
TCGA-CC-A3MA-01	Cancer	LIHC
TCGA-ZP-A9CV-01	Cancer	LIHC
TCGA-DD-AACY-01	Cancer	LIHC
TCGA-XR-A8TG-01	Cancer	LIHC
TCGA-CC-A9FW-01	Cancer	LIHC
TCGA-BC-A10Y-01	Cancer	LIHC
TCGA-KR-A7K7-01	Cancer	LIHC
TCGA-ED-A459-01	Cancer	LIHC
TCGA-PD-A5DF-01	Cancer	LIHC
TCGA-ED-A5KG-01	Cancer	LIHC
TCGA-DD-AAVX-01	Cancer	LIHC
TCGA-ED-A7PY-01	Cancer	LIHC
TCGA-RC-A7SF-01	Cancer	LIHC
TCGA-DD-AAW0-01	Cancer	LIHC
TCGA-ED-A66X-01	Cancer	LIHC
TCGA-DD-AAC8-01	Cancer	LIHC
TCGA-FV-A3I1-01	Cancer	LIHC
TCGA-RC-A7S9-01	Cancer	LIHC
TCGA-ZP-A9D2-01	Cancer	LIHC
TCGA-G3-A5SL-01	Cancer	LIHC
TCGA-CC-A3M9-01	Cancer	LIHC
TCGA-BC-A216-01	Cancer	LIHC
TCGA-ED-A7XP-01	Cancer	LIHC
TCGA-DD-A11A-01	Cancer	LIHC
TCGA-DD-A73B-01	Cancer	LIHC
TCGA-DD-AACA-02	Cancer	LIHC
TCGA-DD-AACA-01	Cancer	LIHC
TCGA-DD-A1EH-01	Cancer	LIHC
TCGA-DD-AA3A-01	Cancer	LIHC
TCGA-RG-A7D4-01	Cancer	LIHC
TCGA-DD-A73F-01	Cancer	LIHC
TCGA-WX-AA46-01	Cancer	LIHC
TCGA-K7-AAU7-01	Cancer	LIHC
TCGA-DD-A3A2-01	Cancer	LIHC
TCGA-EP-A26S-01	Cancer	LIHC
TCGA-FV-A2QQ-01	Cancer	LIHC
TCGA-3K-AAZ8-01	Cancer	LIHC
TCGA-DD-A3A5-01	Cancer	LIHC
TCGA-DD-AADP-01	Cancer	LIHC
TCGA-CC-5259-01	Cancer	LIHC
TCGA-DD-AAD2-01	Cancer	LIHC
TCGA-ES-A2HT-01	Cancer	LIHC
TCGA-CC-A8HU-01	Cancer	LIHC
TCGA-ES-A2HS-01	Cancer	LIHC
TCGA-2Y-A9H0-01	Cancer	LIHC
TCGA-2V-A95S-01	Cancer	LIHC
TCGA-2Y-A9GU-01	Cancer	LIHC
TCGA-RC-A7SB-01	Cancer	LIHC
TCGA-FV-A4ZP-01	Cancer	LIHC
TCGA-DD-AAD3-01	Cancer	LIHC
TCGA-DD-AAW2-01	Cancer	LIHC
TCGA-DD-A39V-01	Cancer	LIHC
TCGA-DD-AADD-01	Cancer	LIHC
TCGA-DD-AADW-01	Cancer	LIHC
TCGA-DD-AACS-01	Cancer	LIHC
TCGA-2Y-A9H4-01	Cancer	LIHC
TCGA-DD-AADV-01	Cancer	LIHC
TCGA-G3-A7M7-01	Cancer	LIHC
TCGA-DD-A4NK-01	Cancer	LIHC
TCGA-ED-A97K-01	Cancer	LIHC
TCGA-T1-A6J8-01	Cancer	LIHC
TCGA-DD-AACV-01	Cancer	LIHC
TCGA-DD-A4NF-01	Cancer	LIHC
TCGA-DD-A3A8-01	Cancer	LIHC
TCGA-G3-A25S-01	Cancer	LIHC
TCGA-DD-A1EL-01	Cancer	LIHC
TCGA-DD-AACH-01	Cancer	LIHC
TCGA-WQ-A9G7-01	Cancer	LIHC
TCGA-DD-A4NO-01	Cancer	LIHC
TCGA-G3-A7M9-01	Cancer	LIHC
TCGA-CC-5261-01	Cancer	LIHC
TCGA-ZS-A9CG-01	Cancer	LIHC
TCGA-CC-A123-01	Cancer	LIHC
TCGA-5R-AA1D-01	Cancer	LIHC
TCGA-BC-A69H-01	Cancer	LIHC
TCGA-DD-AAVZ-01	Cancer	LIHC
TCGA-DD-AAD0-01	Cancer	LIHC
TCGA-EP-A2KA-01	Cancer	LIHC
TCGA-2Y-A9HA-01	Cancer	LIHC
TCGA-DD-AACD-01	Cancer	LIHC
TCGA-DD-AAE7-01	Cancer	LIHC
TCGA-BC-A8YO-01	Cancer	LIHC
TCGA-DD-AAE2-01	Cancer	LIHC
TCGA-DD-AAEG-01	Cancer	LIHC
TCGA-XR-A8TF-01	Cancer	LIHC
TCGA-CC-A5UC-01	Cancer	LIHC
TCGA-KR-A7K0-01	Cancer	LIHC
TCGA-CC-5263-01	Cancer	LIHC
TCGA-K7-A5RG-01	Cancer	LIHC
TCGA-G3-AAV4-01	Cancer	LIHC
TCGA-ED-A627-01	Cancer	LIHC
TCGA-2Y-A9GZ-01	Cancer	LIHC
TCGA-DD-AACX-01	Cancer	LIHC
TCGA-DD-AAVR-01	Cancer	LIHC
TCGA-G3-A25T-01	Cancer	LIHC
TCGA-MR-A8JO-01	Cancer	LIHC
TCGA-DD-AAEK-01	Cancer	LIHC
TCGA-DD-A1EE-01	Cancer	LIHC
TCGA-DD-AACL-01	Cancer	LIHC
TCGA-KR-A7K8-01	Cancer	LIHC
TCGA-FV-A3I0-01	Cancer	LIHC
TCGA-DD-AADA-01	Cancer	LIHC
TCGA-G3-A5SM-01	Cancer	LIHC
TCGA-G3-A3CH-01	Cancer	LIHC
TCGA-G3-AAUZ-01	Cancer	LIHC
TCGA-DD-AAVV-01	Cancer	LIHC
TCGA-DD-A4NP-01	Cancer	LIHC
TCGA-ED-A66Y-01	Cancer	LIHC
TCGA-LG-A6GG-01	Cancer	LIHC
TCGA-DD-AAE4-01	Cancer	LIHC
TCGA-HP-A5MZ-01	Cancer	LIHC
TCGA-G3-A5SI-01	Cancer	LIHC
TCGA-DD-A1EI-01	Cancer	LIHC
TCGA-G3-AAV1-01	Cancer	LIHC
TCGA-DD-A113-01	Cancer	LIHC
TCGA-DD-AACB-01	Cancer	LIHC
TCGA-CC-A9FS-01	Cancer	LIHC
TCGA-BC-A5W4-01	Cancer	LIHC
TCGA-2Y-A9H5-01	Cancer	LIHC
TCGA-BW-A5NO-01	Cancer	LIHC
TCGA-CC-A7IE-01	Cancer	LIHC
TCGA-KR-A7K2-01	Cancer	LIHC
TCGA-DD-AADM-01	Cancer	LIHC
TCGA-CC-5258-01	Cancer	LIHC
TCGA-BW-A5NQ-01	Cancer	LIHC
TCGA-2Y-A9GX-01	Cancer	LIHC
TCGA-LG-A9QC-01	Cancer	LIHC
TCGA-DD-A11C-01	Cancer	LIHC
TCGA-BC-A10Q-01	Cancer	LIHC
TCGA-4R-AA8I-01	Cancer	LIHC
TCGA-FV-A4ZQ-01	Cancer	LIHC
TCGA-BC-4073-01	Cancer	LIHC
TCGA-DD-AADQ-01	Cancer	LIHC
TCGA-DD-A1EA-01	Cancer	LIHC
TCGA-WQ-AB4B-01	Cancer	LIHC
TCGA-RC-A7SH-01	Cancer	LIHC
TCGA-BC-A10T-01	Cancer	LIHC
TCGA-DD-A39W-01	Cancer	LIHC
TCGA-RC-A6M5-01	Cancer	LIHC
TCGA-UB-A7MD-01	Cancer	LIHC
TCGA-2Y-A9H6-01	Cancer	LIHC
TCGA-5C-A9VG-01	Cancer	LIHC
TCGA-CC-5264-01	Cancer	LIHC
TCGA-DD-A4NS-01	Cancer	LIHC
TCGA-QA-A7B7-01	Cancer	LIHC
TCGA-DD-AAEB-01	Cancer	LIHC
TCGA-DD-A3A6-01	Cancer	LIHC
TCGA-UB-A7MF-01	Cancer	LIHC
TCGA-DD-AACW-01	Cancer	LIHC
TCGA-G3-A7M6-01	Cancer	LIHC
TCGA-GJ-A6C0-01	Cancer	LIHC
TCGA-DD-A3A3-01	Cancer	LIHC
TCGA-WX-AA44-01	Cancer	LIHC
TCGA-MR-A520-01	Cancer	LIHC
TCGA-DD-AADK-01	Cancer	LIHC
TCGA-DD-A73D-01	Cancer	LIHC
TCGA-BW-A5NP-01	Cancer	LIHC
TCGA-DD-A4NN-01	Cancer	LIHC
TCGA-ZP-A9CZ-01	Cancer	LIHC
TCGA-CC-A8HS-01	Cancer	LIHC
TCGA-G3-A6UC-01	Cancer	LIHC
TCGA-CC-A7IH-01	Cancer	LIHC
TCGA-BC-A69I-01	Cancer	LIHC
TCGA-K7-A6G5-01	Cancer	LIHC
TCGA-BC-A10U-01	Cancer	LIHC
TCGA-DD-A4NG-01	Cancer	LIHC
TCGA-UB-A7MC-01	Cancer	LIHC
TCGA-UB-AA0U-01	Cancer	LIHC
TCGA-DD-A4NB-01	Cancer	LIHC
TCGA-ED-A8O6-01	Cancer	LIHC
TCGA-DD-AACQ-01	Cancer	LIHC
TCGA-G3-AAV6-01	Cancer	LIHC
TCGA-DD-A3A4-01	Cancer	LIHC
TCGA-DD-A1EK-01	Cancer	LIHC
TCGA-FV-A3R2-01	Cancer	LIHC
TCGA-BC-A10Z-01	Cancer	LIHC
TCGA-WJ-A86L-01	Cancer	LIHC
TCGA-G3-A25Y-01	Cancer	LIHC
TCGA-ED-A82E-01	Cancer	LIHC
TCGA-DD-AACU-01	Cancer	LIHC
TCGA-DD-A4NJ-01	Cancer	LIHC
TCGA-2Y-A9H1-01	Cancer	LIHC
TCGA-FV-A496-01	Cancer	LIHC
TCGA-DD-A4ND-01	Cancer	LIHC
TCGA-DD-A1EF-01	Cancer	LIHC
TCGA-DD-AAEH-01	Cancer	LIHC
TCGA-2Y-A9H2-01	Cancer	LIHC
TCGA-2Y-A9GW-01	Cancer	LIHC
TCGA-ZS-A9CE-01	Cancer	LIHC
TCGA-DD-A4NQ-01	Cancer	LIHC
TCGA-5C-AAPD-01	Cancer	LIHC
TCGA-DD-AAVW-01	Cancer	LIHC
TCGA-EP-A2KC-01	Cancer	LIHC
TCGA-MI-A75E-01	Cancer	LIHC
TCGA-DD-A116-01	Cancer	LIHC
TCGA-GJ-A9DB-01	Cancer	LIHC
TCGA-CC-A7IL-01	Cancer	LIHC
TCGA-DD-AACC-01	Cancer	LIHC
TCGA-FV-A3R3-01	Cancer	LIHC
TCGA-HP-A5N0-01	Cancer	LIHC
TCGA-K7-A5RF-01	Cancer	LIHC
TCGA-ED-A7PZ-01	Cancer	LIHC
TCGA-YA-A8S7-01	Cancer	LIHC
TCGA-DD-A39X-01	Cancer	LIHC
TCGA-DD-AACF-01	Cancer	LIHC
TCGA-DD-A1EC-01	Cancer	LIHC
TCGA-DD-AAE0-01	Cancer	LIHC
TCGA-G3-AAV0-01	Cancer	LIHC
TCGA-XR-A8TD-01	Cancer	LIHC
TCGA-CC-A5UE-01	Cancer	LIHC
TCGA-DD-AACJ-01	Cancer	LIHC
TCGA-G3-AAV5-01	Cancer	LIHC
TCGA-DD-AAVS-01	Cancer	LIHC
TCGA-DD-A11B-01	Cancer	LIHC
TCGA-MI-A75C-01	Cancer	LIHC
TCGA-ED-A8O5-01	Cancer	LIHC
TCGA-BC-4072-01	Cancer	LIHC
TCGA-DD-AAW3-01	Cancer	LIHC
TCGA-G3-A5SK-01	Cancer	LIHC
TCGA-BC-A110-01	Cancer	LIHC
TCGA-DD-A3A7-01	Cancer	LIHC
TCGA-DD-AACN-01	Cancer	LIHC
TCGA-DD-AAD5-01	Cancer	LIHC
TCGA-CC-A3MC-01	Cancer	LIHC
TCGA-DD-A73A-01	Cancer	LIHC
TCGA-DD-AADI-01	Cancer	LIHC
TCGA-CC-A7IG-01	Cancer	LIHC
TCGA-G3-AAV3-01	Cancer	LIHC
TCGA-MI-A75H-01	Cancer	LIHC
TCGA-DD-A73E-01	Cancer	LIHC
TCGA-2Y-A9H7-01	Cancer	LIHC
TCGA-CC-A8HV-01	Cancer	LIHC
TCGA-DD-AADJ-01	Cancer	LIHC
TCGA-DD-AAD6-01	Cancer	LIHC
TCGA-BC-A10S-01	Cancer	LIHC
TCGA-LG-A9QD-01	Cancer	LIHC
TCGA-DD-A3A1-01	Cancer	LIHC
TCGA-DD-AACZ-01	Cancer	LIHC
TCGA-CC-A7IK-01	Cancer	LIHC
TCGA-DD-AADO-01	Cancer	LIHC
TCGA-CC-A7II-01	Cancer	LIHC
TCGA-RC-A6M3-01	Cancer	LIHC
TCGA-DD-AAW1-01	Cancer	LIHC
TCGA-NI-A8LF-01	Cancer	LIHC
TCGA-FV-A23B-01	Cancer	LIHC
TCGA-DD-AADC-01	Cancer	LIHC
TCGA-G3-A3CJ-01	Cancer	LIHC
TCGA-ZP-A9D1-01	Cancer	LIHC
TCGA-DD-A73C-01	Cancer	LIHC
TCGA-CC-A9FU-01	Cancer	LIHC
TCGA-G3-A25X-01	Cancer	LIHC
TCGA-DD-AACP-01	Cancer	LIHC
TCGA-UB-A7MB-01	Cancer	LIHC
TCGA-DD-AADG-01	Cancer	LIHC
TCGA-RC-A6M6-01	Cancer	LIHC
TCGA-DD-A4NH-01	Cancer	LIHC
TCGA-EP-A12J-01	Cancer	LIHC
TCGA-CC-5262-01	Cancer	LIHC
TCGA-ZS-A9CD-01	Cancer	LIHC
TCGA-DD-AAE9-01	Cancer	LIHC
TCGA-BD-A2L6-01	Cancer	LIHC
TCGA-DD-AAEI-01	Cancer	LIHC
TCGA-2Y-A9H3-01	Cancer	LIHC
TCGA-2Y-A9GV-01	Cancer	LIHC
TCGA-DD-AADS-01	Cancer	LIHC
TCGA-DD-A114-01	Cancer	LIHC
TCGA-DD-A39Z-01	Cancer	LIHC
TCGA-UB-A7MA-01	Cancer	LIHC
TCGA-EP-A2KB-01	Cancer	LIHC
TCGA-DD-AAEA-01	Cancer	LIHC
TCGA-UB-AA0V-01	Cancer	LIHC
TCGA-2Y-A9GY-01	Cancer	LIHC
TCGA-XR-A8TE-01	Cancer	LIHC
TCGA-ED-A4XI-01	Cancer	LIHC
TCGA-DD-AACG-01	Cancer	LIHC
TCGA-NI-A4U2-01	Cancer	LIHC
TCGA-DD-AAC9-01	Cancer	LIHC
TCGA-DD-AAE1-01	Cancer	LIHC
TCGA-DD-A11D-01	Cancer	LIHC
TCGA-DD-AADY-01	Cancer	LIHC
TCGA-ZP-A9D4-01	Cancer	LIHC
TCGA-DD-AAED-01	Cancer	LIHC
TCGA-DD-AACK-01	Cancer	LIHC
TCGA-DD-AAVQ-01	Cancer	LIHC
TCGA-BC-A112-01	Cancer	LIHC
TCGA-DD-A118-01	Cancer	LIHC
TCGA-DD-AACO-01	Cancer	LIHC
TCGA-DD-A1EB-01	Cancer	LIHC
TCGA-DD-A4NL-01	Cancer	LIHC
TCGA-EP-A3JL-01	Cancer	LIHC
TCGA-DD-AAD8-01	Cancer	LIHC
TCGA-5R-AA1C-01	Cancer	LIHC
TCGA-G3-A3CI-01	Cancer	LIHC
TCGA-G3-A3CK-01	Cancer	LIHC
TCGA-MI-A75G-01	Cancer	LIHC
TCGA-G3-A5SJ-01	Cancer	LIHC
TCGA-5R-AAAM-01	Cancer	LIHC
TCGA-BC-A3KG-01	Cancer	LIHC
TCGA-2Y-A9GS-01	Cancer	LIHC
TCGA-BD-A3ER-01	Cancer	LIHC
TCGA-BC-A10X-01	Cancer	LIHC
TCGA-MI-A75I-01	Cancer	LIHC
TCGA-CC-A7IF-01	Cancer	LIHC
TCGA-DD-AACE-01	Cancer	LIHC
TCGA-DD-AAVY-01	Cancer	LIHC
TCGA-DD-A1EG-01	Cancer	LIHC
TCGA-ED-A7PX-01	Cancer	LIHC
TCGA-DD-AAD1-01	Cancer	LIHC
TCGA-DD-AADN-01	Cancer	LIHC
TCGA-2Y-A9H9-01	Cancer	LIHC
TCGA-G3-A25Z-01	Cancer	LIHC
TCGA-BC-A217-01	Cancer	LIHC
TCGA-BC-A10R-01	Cancer	LIHC
TCGA-ED-A7XO-01	Cancer	LIHC
TCGA-G3-AAV7-01	Cancer	LIHC
TCGA-GJ-A3OU-01	Cancer	LIHC
TCGA-DD-AADB-01	Cancer	LIHC
TCGA-RC-A7SK-01	Cancer	LIHC
TCGA-DD-A4NE-01	Cancer	LIHC
TCGA-DD-AACT-01	Cancer	LIHC
TCGA-ZP-A9D0-01	Cancer	LIHC
TCGA-DD-AADF-01	Cancer	LIHC
TCGA-DD-A1EJ-01	Cancer	LIHC
TCGA-DD-AAVU-01	Cancer	LIHC
TCGA-G3-A3CG-01	Cancer	LIHC
TCGA-BC-A10W-01	Cancer	LIHC
TCGA-O8-A75V-01	Cancer	LIHC
TCGA-DD-A3A9-01	Cancer	LIHC
TCGA-DD-A73G-01	Cancer	LIHC
TCGA-DD-A1ED-01	Cancer	LIHC
TCGA-WX-AA47-01	Cancer	LIHC
TCGA-G3-A7M5-01	Cancer	LIHC
TCGA-DD-A4NI-01	Cancer	LIHC
TCGA-2Y-A9H8-01	Cancer	LIHC
TCGA-2Y-A9GT-01	Cancer	LIHC
TCGA-CC-5260-01	Cancer	LIHC
TCGA-DD-A119-01	Cancer	LIHC
TCGA-FV-A2QR-01	Cancer	LIHC
TCGA-G3-A25V-01	Cancer	LIHC
TCGA-CC-A8HT-01	Cancer	LIHC
TCGA-DD-AADL-01	Cancer	LIHC
TCGA-XR-A8TC-01	Cancer	LIHC
TCGA-CC-A7IJ-01	Cancer	LIHC
TCGA-5C-A9VH-01	Cancer	LIHC
TCGA-DD-AADR-01	Cancer	LIHC
TCGA-2Y-A9HB-01	Cancer	LIHC
TCGA-DD-AAE3-01	Cancer	LIHC
TCGA-DD-A4NA-01	Cancer	LIHC
TCGA-DD-AACI-01	Cancer	LIHC
TCGA-DD-AADU-01	Cancer	LIHC
TCGA-EP-A3RK-01	Cancer	LIHC
TCGA-CC-A5UD-01	Cancer	LIHC
TCGA-CC-A9FV-01	Cancer	LIHC
TCGA-DD-AAEE-01	Cancer	LIHC
TCGA-ZS-A9CF-02	Cancer	LIHC
TCGA-ZS-A9CF-01	Cancer	LIHC
TCGA-RC-A6M4-01	Cancer	LIHC
TCGA-G3-A7M8-01	Cancer	LIHC
TCGA-DD-AAVP-01	Cancer	LIHC
TCGA-UB-A7ME-01	Cancer	LIHC
TCGA-DD-A4NR-01	Cancer	LIHC
TCGA-G3-A25U-01	Cancer	LIHC
TCGA-DD-AAE6-01	Cancer	LIHC
TCGA-G3-AAV2-01	Cancer	LIHC
TCGA-ZP-A9CY-01	Cancer	LIHC
TCGA-DD-A39Y-01	Cancer	LIHC
TCGA-DD-A115-01	Cancer	LIHC
TCGA-G3-A3CH-11	Normal	LIHC
TCGA-FV-A3R2-11	Normal	LIHC
TCGA-DD-A3A2-11	Normal	LIHC
TCGA-BC-A10T-11	Normal	LIHC
TCGA-DD-A3A6-11	Normal	LIHC
TCGA-FV-A2QR-11	Normal	LIHC
TCGA-DD-A1EG-11	Normal	LIHC
TCGA-DD-A39X-11	Normal	LIHC
TCGA-DD-A119-11	Normal	LIHC
TCGA-EP-A3RK-11	Normal	LIHC
TCGA-DD-A11B-11	Normal	LIHC
TCGA-BC-A10Y-11	Normal	LIHC
TCGA-FV-A3I1-11	Normal	LIHC
TCGA-DD-A11A-11	Normal	LIHC
TCGA-DD-A116-11	Normal	LIHC
TCGA-EP-A12J-11	Normal	LIHC
TCGA-BD-A2L6-11	Normal	LIHC
TCGA-DD-A114-11	Normal	LIHC
TCGA-DD-A39Z-11	Normal	LIHC
TCGA-BC-A10X-11	Normal	LIHC
TCGA-DD-A11D-11	Normal	LIHC
TCGA-DD-A118-11	Normal	LIHC
TCGA-DD-A1EE-11	Normal	LIHC
TCGA-DD-A1EB-11	Normal	LIHC
TCGA-BC-A10W-11	Normal	LIHC
TCGA-BC-A10R-11	Normal	LIHC
TCGA-DD-A1EI-11	Normal	LIHC
TCGA-DD-A113-11	Normal	LIHC
TCGA-DD-A1EJ-11	Normal	LIHC
TCGA-DD-A11C-11	Normal	LIHC
TCGA-BC-A10Q-11	Normal	LIHC
TCGA-DD-A39W-11	Normal	LIHC
TCGA-BD-A3EP-11	Normal	LIHC
TCGA-ES-A2HT-11	Normal	LIHC
TCGA-BC-A216-11	Normal	LIHC
TCGA-DD-A3A4-11	Normal	LIHC
TCGA-DD-A3A5-11	Normal	LIHC
TCGA-DD-A1EH-11	Normal	LIHC
TCGA-DD-A1EC-11	Normal	LIHC
TCGA-EP-A26S-11	Normal	LIHC
TCGA-DD-A3A3-11	Normal	LIHC
TCGA-BC-A10U-11	Normal	LIHC
TCGA-BC-A110-11	Normal	LIHC
TCGA-DD-A39V-11	Normal	LIHC
TCGA-DD-A3A8-11	Normal	LIHC
TCGA-DD-A1EL-11	Normal	LIHC
TCGA-DD-A3A1-11	Normal	LIHC
TCGA-FV-A23B-11	Normal	LIHC
TCGA-BC-A10Z-11	Normal	LIHC
TCGA-FV-A3I0-11	Normal	LIHC
TCGA-18-3417-01	Cancer	LUSC
TCGA-22-4613-01	Cancer	LUSC
TCGA-90-7769-01	Cancer	LUSC
TCGA-77-A5G1-01	Cancer	LUSC
TCGA-77-A5G3-01	Cancer	LUSC
TCGA-66-2766-01	Cancer	LUSC
TCGA-37-4135-01	Cancer	LUSC
TCGA-56-8201-01	Cancer	LUSC
TCGA-43-7656-01	Cancer	LUSC
TCGA-85-8481-01	Cancer	LUSC
TCGA-56-A4ZK-01	Cancer	LUSC
TCGA-22-1011-01	Cancer	LUSC
TCGA-77-8156-01	Cancer	LUSC
TCGA-43-A475-01	Cancer	LUSC
TCGA-37-3789-01	Cancer	LUSC
TCGA-22-4596-01	Cancer	LUSC
TCGA-58-A46N-01	Cancer	LUSC
TCGA-63-A5MW-01	Cancer	LUSC
TCGA-85-8479-01	Cancer	LUSC
TCGA-68-8251-01	Cancer	LUSC
TCGA-34-7107-01	Cancer	LUSC
TCGA-37-4141-01	Cancer	LUSC
TCGA-39-5040-01	Cancer	LUSC
TCGA-43-2578-01	Cancer	LUSC
TCGA-63-A5M9-01	Cancer	LUSC
TCGA-92-8063-01	Cancer	LUSC
TCGA-NC-A5HR-01	Cancer	LUSC
TCGA-51-4079-01	Cancer	LUSC
TCGA-66-2795-01	Cancer	LUSC
TCGA-96-7544-01	Cancer	LUSC
TCGA-21-1081-01	Cancer	LUSC
TCGA-37-A5EM-01	Cancer	LUSC
TCGA-63-6202-01	Cancer	LUSC
TCGA-98-A53I-01	Cancer	LUSC
TCGA-46-3767-01	Cancer	LUSC
TCGA-22-4599-01	Cancer	LUSC
TCGA-58-8391-01	Cancer	LUSC
TCGA-85-8580-01	Cancer	LUSC
TCGA-60-2715-01	Cancer	LUSC
TCGA-39-5031-01	Cancer	LUSC
TCGA-66-2792-01	Cancer	LUSC
TCGA-92-7340-01	Cancer	LUSC
TCGA-85-8287-01	Cancer	LUSC
TCGA-56-8622-01	Cancer	LUSC
TCGA-22-5471-01	Cancer	LUSC
TCGA-77-A5GA-01	Cancer	LUSC
TCGA-85-A4QQ-01	Cancer	LUSC
TCGA-66-2744-01	Cancer	LUSC
TCGA-22-5480-01	Cancer	LUSC
TCGA-58-8388-01	Cancer	LUSC
TCGA-63-7022-01	Cancer	LUSC
TCGA-85-8584-01	Cancer	LUSC
TCGA-77-8128-01	Cancer	LUSC
TCGA-60-2708-01	Cancer	LUSC
TCGA-85-7699-01	Cancer	LUSC
TCGA-33-AAS8-01	Cancer	LUSC
TCGA-18-3408-01	Cancer	LUSC
TCGA-56-8626-01	Cancer	LUSC
TCGA-22-4601-01	Cancer	LUSC
TCGA-43-6773-01	Cancer	LUSC
TCGA-60-2706-01	Cancer	LUSC
TCGA-77-A5G8-01	Cancer	LUSC
TCGA-85-8355-01	Cancer	LUSC
TCGA-22-4593-01	Cancer	LUSC
TCGA-60-2712-01	Cancer	LUSC
TCGA-85-7843-01	Cancer	LUSC
TCGA-66-2790-01	Cancer	LUSC
TCGA-NC-A5HE-01	Cancer	LUSC
TCGA-33-4547-01	Cancer	LUSC
TCGA-34-5240-01	Cancer	LUSC
TCGA-63-5131-01	Cancer	LUSC
TCGA-66-2758-01	Cancer	LUSC
TCGA-85-A50M-01	Cancer	LUSC
TCGA-NC-A5HI-01	Cancer	LUSC
TCGA-77-8009-01	Cancer	LUSC
TCGA-43-A56U-01	Cancer	LUSC
TCGA-68-A59J-01	Cancer	LUSC
TCGA-34-5236-01	Cancer	LUSC
TCGA-22-1002-01	Cancer	LUSC
TCGA-NK-A5D1-01	Cancer	LUSC
TCGA-51-4080-01	Cancer	LUSC
TCGA-33-6737-01	Cancer	LUSC
TCGA-56-7223-01	Cancer	LUSC
TCGA-39-5011-01	Cancer	LUSC
TCGA-39-5037-01	Cancer	LUSC
TCGA-66-2777-01	Cancer	LUSC
TCGA-21-5783-01	Cancer	LUSC
TCGA-85-7950-01	Cancer	LUSC
TCGA-77-8153-01	Cancer	LUSC
TCGA-L3-A4E7-01	Cancer	LUSC
TCGA-60-2724-01	Cancer	LUSC
TCGA-90-A59Q-01	Cancer	LUSC
TCGA-94-7557-01	Cancer	LUSC
TCGA-96-7545-01	Cancer	LUSC
TCGA-85-6798-01	Cancer	LUSC
TCGA-98-7454-01	Cancer	LUSC
TCGA-66-2771-01	Cancer	LUSC
TCGA-56-8083-01	Cancer	LUSC
TCGA-85-7696-01	Cancer	LUSC
TCGA-77-A5G6-01	Cancer	LUSC
TCGA-90-A4ED-01	Cancer	LUSC
TCGA-56-A4BX-01	Cancer	LUSC
TCGA-NC-A5HG-01	Cancer	LUSC
TCGA-37-5819-01	Cancer	LUSC
TCGA-66-2727-01	Cancer	LUSC
TCGA-77-6843-01	Cancer	LUSC
TCGA-77-8130-01	Cancer	LUSC
TCGA-34-5928-01	Cancer	LUSC
TCGA-22-4594-01	Cancer	LUSC
TCGA-22-A5C4-01	Cancer	LUSC
TCGA-33-A5GW-01	Cancer	LUSC
TCGA-94-8035-01	Cancer	LUSC
TCGA-94-A5I4-01	Cancer	LUSC
TCGA-94-7943-01	Cancer	LUSC
TCGA-85-A53L-01	Cancer	LUSC
TCGA-63-5128-01	Cancer	LUSC
TCGA-63-A5MU-01	Cancer	LUSC
TCGA-37-4129-01	Cancer	LUSC
TCGA-98-A53C-01	Cancer	LUSC
TCGA-56-A4ZJ-01	Cancer	LUSC
TCGA-22-0940-01	Cancer	LUSC
TCGA-77-8145-01	Cancer	LUSC
TCGA-O2-A52W-01	Cancer	LUSC
TCGA-63-A5MV-01	Cancer	LUSC
TCGA-34-5231-01	Cancer	LUSC
TCGA-33-AASD-01	Cancer	LUSC
TCGA-77-8140-01	Cancer	LUSC
TCGA-39-5019-01	Cancer	LUSC
TCGA-22-5478-01	Cancer	LUSC
TCGA-90-7964-01	Cancer	LUSC
TCGA-68-8250-01	Cancer	LUSC
TCGA-56-8504-01	Cancer	LUSC
TCGA-NC-A5HP-01	Cancer	LUSC
TCGA-33-4566-01	Cancer	LUSC
TCGA-58-8393-01	Cancer	LUSC
TCGA-63-A5MS-01	Cancer	LUSC
TCGA-66-2780-01	Cancer	LUSC
TCGA-21-1075-01	Cancer	LUSC
TCGA-56-7823-01	Cancer	LUSC
TCGA-63-A5MP-01	Cancer	LUSC
TCGA-85-8072-01	Cancer	LUSC
TCGA-21-1078-01	Cancer	LUSC
TCGA-77-A5GH-01	Cancer	LUSC
TCGA-60-2714-01	Cancer	LUSC
TCGA-34-2600-01	Cancer	LUSC
TCGA-33-4533-01	Cancer	LUSC
TCGA-85-A510-01	Cancer	LUSC
TCGA-52-7622-01	Cancer	LUSC
TCGA-77-7337-01	Cancer	LUSC
TCGA-37-A5EN-01	Cancer	LUSC
TCGA-77-8148-01	Cancer	LUSC
TCGA-18-5592-01	Cancer	LUSC
TCGA-92-7341-01	Cancer	LUSC
TCGA-34-A5IX-01	Cancer	LUSC
TCGA-56-8623-01	Cancer	LUSC
TCGA-63-A5MI-01	Cancer	LUSC
TCGA-66-2791-01	Cancer	LUSC
TCGA-21-1071-01	Cancer	LUSC
TCGA-60-2711-01	Cancer	LUSC
TCGA-37-4133-01	Cancer	LUSC
TCGA-34-8454-01	Cancer	LUSC
TCGA-77-8146-01	Cancer	LUSC
TCGA-56-7582-01	Cancer	LUSC
TCGA-18-3406-01	Cancer	LUSC
TCGA-56-8309-01	Cancer	LUSC
TCGA-21-1080-01	Cancer	LUSC
TCGA-60-2721-01	Cancer	LUSC
TCGA-60-2716-01	Cancer	LUSC
TCGA-66-2737-01	Cancer	LUSC
TCGA-63-7021-01	Cancer	LUSC
TCGA-85-8352-01	Cancer	LUSC
TCGA-85-7698-01	Cancer	LUSC
TCGA-77-8139-01	Cancer	LUSC
TCGA-98-8020-01	Cancer	LUSC
TCGA-85-8052-01	Cancer	LUSC
TCGA-43-3920-01	Cancer	LUSC
TCGA-77-7142-01	Cancer	LUSC
TCGA-NC-A5HK-01	Cancer	LUSC
TCGA-60-2719-01	Cancer	LUSC
TCGA-58-8387-01	Cancer	LUSC
TCGA-43-7658-01	Cancer	LUSC
TCGA-96-A4JK-01	Cancer	LUSC
TCGA-43-6143-01	Cancer	LUSC
TCGA-56-8305-01	Cancer	LUSC
TCGA-66-2769-01	Cancer	LUSC
TCGA-22-1000-01	Cancer	LUSC
TCGA-18-3412-01	Cancer	LUSC
TCGA-66-2759-01	Cancer	LUSC
TCGA-66-2794-01	Cancer	LUSC
TCGA-21-1083-01	Cancer	LUSC
TCGA-60-2695-01	Cancer	LUSC
TCGA-85-6560-01	Cancer	LUSC
TCGA-98-8022-01	Cancer	LUSC
TCGA-43-5668-01	Cancer	LUSC
TCGA-21-5786-01	Cancer	LUSC
TCGA-34-8456-01	Cancer	LUSC
TCGA-66-2755-01	Cancer	LUSC
TCGA-18-4083-01	Cancer	LUSC
TCGA-56-7222-01	Cancer	LUSC
TCGA-52-7812-01	Cancer	LUSC
TCGA-94-8490-01	Cancer	LUSC
TCGA-51-4081-01	Cancer	LUSC
TCGA-39-5028-01	Cancer	LUSC
TCGA-22-5482-01	Cancer	LUSC
TCGA-60-2725-01	Cancer	LUSC
TCGA-21-5782-01	Cancer	LUSC
TCGA-66-2800-01	Cancer	LUSC
TCGA-18-3421-01	Cancer	LUSC
TCGA-22-1016-01	Cancer	LUSC
TCGA-77-8008-01	Cancer	LUSC
TCGA-66-2767-01	Cancer	LUSC
TCGA-22-4609-01	Cancer	LUSC
TCGA-43-3394-01	Cancer	LUSC
TCGA-43-8115-01	Cancer	LUSC
TCGA-39-5016-01	Cancer	LUSC
TCGA-66-2770-01	Cancer	LUSC
TCGA-85-7697-01	Cancer	LUSC
TCGA-85-A4CN-01	Cancer	LUSC
TCGA-56-A5DS-01	Cancer	LUSC
TCGA-37-3792-01	Cancer	LUSC
TCGA-O2-A52N-01	Cancer	LUSC
TCGA-66-2753-01	Cancer	LUSC
TCGA-66-2754-01	Cancer	LUSC
TCGA-46-6026-01	Cancer	LUSC
TCGA-85-7710-01	Cancer	LUSC
TCGA-85-8664-01	Cancer	LUSC
TCGA-34-5241-01	Cancer	LUSC
TCGA-43-A474-01	Cancer	LUSC
TCGA-96-A4JL-01	Cancer	LUSC
TCGA-NC-A5HO-01	Cancer	LUSC
TCGA-77-8133-01	Cancer	LUSC
TCGA-66-2778-01	Cancer	LUSC
TCGA-22-5473-01	Cancer	LUSC
TCGA-33-AASI-01	Cancer	LUSC
TCGA-98-A53B-01	Cancer	LUSC
TCGA-43-6647-01	Cancer	LUSC
TCGA-22-4595-01	Cancer	LUSC
TCGA-56-6546-01	Cancer	LUSC
TCGA-60-2698-01	Cancer	LUSC
TCGA-56-5898-01	Cancer	LUSC
TCGA-77-6842-01	Cancer	LUSC
TCGA-34-8455-01	Cancer	LUSC
TCGA-43-A56V-01	Cancer	LUSC
TCGA-77-8154-01	Cancer	LUSC
TCGA-77-8138-01	Cancer	LUSC
TCGA-22-5491-01	Cancer	LUSC
TCGA-85-A4CL-01	Cancer	LUSC
TCGA-39-5022-01	Cancer	LUSC
TCGA-63-A5MR-01	Cancer	LUSC
TCGA-66-2781-01	Cancer	LUSC
TCGA-77-7139-01	Cancer	LUSC
TCGA-37-A5EL-01	Cancer	LUSC
TCGA-39-5036-01	Cancer	LUSC
TCGA-58-8392-01	Cancer	LUSC
TCGA-66-2763-01	Cancer	LUSC
TCGA-66-2785-01	Cancer	LUSC
TCGA-22-5479-01	Cancer	LUSC
TCGA-63-A5MT-01	Cancer	LUSC
TCGA-33-4532-01	Cancer	LUSC
TCGA-70-6722-01	Cancer	LUSC
TCGA-60-2707-01	Cancer	LUSC
TCGA-85-8071-01	Cancer	LUSC
TCGA-22-1012-01	Cancer	LUSC
TCGA-58-A46K-01	Cancer	LUSC
TCGA-94-A5I6-01	Cancer	LUSC
TCGA-56-A4BY-01	Cancer	LUSC
TCGA-85-8049-01	Cancer	LUSC
TCGA-60-2710-01	Cancer	LUSC
TCGA-18-4086-01	Cancer	LUSC
TCGA-37-4132-01	Cancer	LUSC
TCGA-63-7023-01	Cancer	LUSC
TCGA-21-1070-01	Cancer	LUSC
TCGA-33-6738-01	Cancer	LUSC
TCGA-56-A4BW-01	Cancer	LUSC
TCGA-56-8308-01	Cancer	LUSC
TCGA-21-1079-01	Cancer	LUSC
TCGA-66-2742-01	Cancer	LUSC
TCGA-63-7020-01	Cancer	LUSC
TCGA-33-AASJ-01	Cancer	LUSC
TCGA-85-8353-01	Cancer	LUSC
TCGA-18-3410-01	Cancer	LUSC
TCGA-85-8070-01	Cancer	LUSC
TCGA-NC-A5HQ-01	Cancer	LUSC
TCGA-66-2783-01	Cancer	LUSC
TCGA-18-3407-01	Cancer	LUSC
TCGA-98-A53A-01	Cancer	LUSC
TCGA-85-8276-01	Cancer	LUSC
TCGA-LA-A446-01	Cancer	LUSC
TCGA-NC-A5HT-01	Cancer	LUSC
TCGA-58-8386-01	Cancer	LUSC
TCGA-77-A5GF-01	Cancer	LUSC
TCGA-56-7731-01	Cancer	LUSC
TCGA-22-4604-01	Cancer	LUSC
TCGA-56-8304-01	Cancer	LUSC
TCGA-63-A5MN-01	Cancer	LUSC
TCGA-96-8169-01	Cancer	LUSC
TCGA-33-4589-01	Cancer	LUSC
TCGA-37-4130-01	Cancer	LUSC
TCGA-NC-A5HJ-01	Cancer	LUSC
TCGA-85-A4PA-01	Cancer	LUSC
TCGA-98-8023-01	Cancer	LUSC
TCGA-56-8625-01	Cancer	LUSC
TCGA-43-6770-01	Cancer	LUSC
TCGA-60-2703-01	Cancer	LUSC
TCGA-77-A5GB-01	Cancer	LUSC
TCGA-66-2788-01	Cancer	LUSC
TCGA-39-5029-01	Cancer	LUSC
TCGA-18-3415-01	Cancer	LUSC
TCGA-90-A4EE-01	Cancer	LUSC
TCGA-34-2596-01	Cancer	LUSC
TCGA-34-5929-01	Cancer	LUSC
TCGA-96-8170-01	Cancer	LUSC
TCGA-46-3766-01	Cancer	LUSC
TCGA-22-5483-01	Cancer	LUSC
TCGA-56-8629-01	Cancer	LUSC
TCGA-63-A5MG-01	Cancer	LUSC
TCGA-77-7140-01	Cancer	LUSC
TCGA-77-7465-01	Cancer	LUSC
TCGA-94-8491-01	Cancer	LUSC
TCGA-43-7657-01	Cancer	LUSC
TCGA-NC-A5HF-01	Cancer	LUSC
TCGA-63-A5MB-01	Cancer	LUSC
TCGA-60-2722-01	Cancer	LUSC
TCGA-66-2768-01	Cancer	LUSC
TCGA-33-4579-01	Cancer	LUSC
TCGA-77-7138-01	Cancer	LUSC
TCGA-68-A59I-01	Cancer	LUSC
TCGA-22-1017-01	Cancer	LUSC
TCGA-77-8131-01	Cancer	LUSC
TCGA-94-A4VJ-01	Cancer	LUSC
TCGA-56-A5DR-01	Cancer	LUSC
TCGA-34-5927-01	Cancer	LUSC
TCGA-60-2697-01	Cancer	LUSC
TCGA-85-7844-01	Cancer	LUSC
TCGA-68-7756-01	Cancer	LUSC
TCGA-85-A4JC-01	Cancer	LUSC
TCGA-77-8007-01	Cancer	LUSC
TCGA-98-8021-01	Cancer	LUSC
TCGA-58-A46J-01	Cancer	LUSC
TCGA-22-5472-01	Cancer	LUSC
TCGA-NC-A5HN-01	Cancer	LUSC
TCGA-34-5239-01	Cancer	LUSC
TCGA-92-8064-01	Cancer	LUSC
TCGA-85-A50Z-01	Cancer	LUSC
TCGA-77-7463-01	Cancer	LUSC
TCGA-O2-A52V-01	Cancer	LUSC
TCGA-21-5784-01	Cancer	LUSC
TCGA-85-6175-01	Cancer	LUSC
TCGA-39-5039-01	Cancer	LUSC
TCGA-39-5024-01	Cancer	LUSC
TCGA-22-1005-01	Cancer	LUSC
TCGA-66-2757-01	Cancer	LUSC
TCGA-52-7810-01	Cancer	LUSC
TCGA-85-A4QR-01	Cancer	LUSC
TCGA-LA-A7SW-01	Cancer	LUSC
TCGA-90-7767-01	Cancer	LUSC
TCGA-90-6837-01	Cancer	LUSC
TCGA-77-8150-01	Cancer	LUSC
[truncated: 1,816 more rows]
