# Supplementary material for: Comprehensive multiomics analyses reveal pervasive involvement of aberrant cohesin binding in transcriptional and chromosomal disorder of cancer cells
Source: iScience. 2023 May 19;26(6):106908. doi: 10.1016/j.isci.2023.106908 (PMC10239702; doi:10.1016/j.isci.2023.106908)
Supplement: Table S3. 3D genome datasets (ChIA-PET and Hi-C) used in this study, related to STAR Methods [file mmc4.xlsx]

## Sheet: TableS3
Assay	CellType	Disease	Biosample	Tissue	Antibody	Study
HiC	A-549	Cancer	Cell-line	Lung	NA	ENCSR662QKG
HiC	MCF-7	Cancer	Cell-line	Breast	NA	GSE99541
HiC	GM12878	Normal	Primary	Blood	NA	4DNFIZGCA8AH
HiC	MCF-7	Cancer	Cell-line	Breast	NA	GSE108787
HiC	GM12878	Normal	Primary	Blood	NA	4DNFIHKWIZ9T
HiC	MCF-10A	Normal	Cell-line	Breast	NA	GSE101921
HiC	Liver	Normal	Tissue	Liver	NA	GSE58752
HiC	MCF-7	Cancer	Cell-line	Breast	NA	GSE108787
HiC	HL-60	Cancer	Cell-line	Blood	NA	GSE131580
HiC	HAP1	Cancer	Cell-line	Blood	NA	4DNFI3A3VYWU
HiC	GM12878	Normal	Primary	Blood	NA	4DNFI9ZWZ5BS
HiC	GM12878	Normal	Primary	Blood	NA	ENCSR410MDC
HiC	MCF-10A	Normal	Cell-line	Breast	NA	GSE101921
HiC	HL-60	Cancer	Cell-line	Blood	NA	GSE131580
HiC	IMR-90	Normal	Cell-line	Lung	NA	GSE43070
HiC	MCF-7	Cancer	Cell-line	Breast	NA	GSE99541
HiC	Neutrophil	Normal	Primary	Blood	NA	GSE126756
HiC	GM12878	Normal	Primary	Blood	NA	4DNFI9YAVTI1
HiC	MCF-7	Cancer	Cell-line	Breast	NA	GSE118716
HiC	MCF-7	Cancer	Cell-line	Breast	NA	GSE108787
HiC	GM12878	Normal	Primary	Blood	NA	4DNFIZBBX795
HiC	MCF-7	Cancer	Cell-line	Breast	NA	GSE99541
HiC	K-562	Cancer	Cell-line	Blood	NA	ENCSR545YBD
HiC	GM12878	Normal	Primary	Blood	NA	4DNFI5CGQ46V
HiC	HMEC	Normal	Primary	Breast	NA	GSE63525
HiC	HAP1	Cancer	Cell-line	Blood	NA	GSE95015
HiC	IMR-90	Normal	Cell-line	Lung	NA	ENCSR852KQC
HiC	GM12878	Normal	Primary	Blood	NA	GSE48592
HiC	MCF-7	Cancer	Cell-line	Breast	NA	GSE108787
HiC	A-549	Cancer	Cell-line	Lung	NA	ENCSR662QKG
HiC	GM12878	Normal	Primary	Blood	NA	4DNFIBRSIPE4
HiC	MCF-7	Cancer	Cell-line	Breast	NA	GSE99541
HiC	GM12878	Normal	Primary	Blood	NA	4DNFIOCW5AEM
HiC	HAP1	Cancer	Cell-line	Blood	NA	GSE95015
HiC	HAP1	Cancer	Cell-line	Blood	NA	4DNFIK61ILGM
HiC	U-937	Cancer	Cell-line	Blood	NA	GSE165038
HiC	A-549	Cancer	Cell-line	Lung	NA	ENCSR662QKG
HiC	HAP1	Cancer	Cell-line	Blood	NA	GSE95015
HiC	MCF-7	Cancer	Cell-line	Breast	NA	GSE118716
HiC	MCF-7	Cancer	Cell-line	Breast	NA	GSE108787
HiC	Hep-G2	Cancer	Cell-line	Liver	NA	4DNFICSTCJQZ
HiC	GM12878	Normal	Primary	Blood	NA	4DNFI1UEG1HD
HiC	A-549	Cancer	Cell-line	Lung	NA	ENCSR662QKG
HiC	GM12878	Normal	Primary	Blood	NA	4DNFIX4PJKXZ
HiC	MCF-7	Cancer	Cell-line	Breast	NA	GSE118716
ChIAPET	PAEC	Normal	Primary	Lung	Rad21	ENCSR668RDP
ChIAPET	GM12878	Normal	Primary	Blood	Rad21	ENCSR752QCX
ChIAPET	K-562	Cancer	Cell-line	Blood	Rad21	ENCSR338WUS
ChIAPET	GM12878	Normal	Primary	Blood	Rad21	ENCSR981FNA
ChIAPET	PAEC	Normal	Primary	Lung	Rad21	ENCSR668RDP
ChIAPET	MCF-7	Cancer	Cell-line	Breast	Rad21	ENCSR255XYX
ChIAPET	hTERT-HME1	Normal	Cell-line	Breast	Rad21	ENCSR991JXX
ChIAPET	K-562	Cancer	Cell-line	Blood	Rad21	ENCSR338WUS
ChIAPET	MCF-7	Cancer	Cell-line	Breast	Rad21	ENCSR255XYX
ChIAPET	NCI-H1437	Cancer	Cell-line	Lung	Rad21	ENCSR833CMG
ChIAPET	GM12878	Normal	Primary	Blood	Rad21	ENCSR752QCX
ChIAPET	NCI-H1437	Cancer	Cell-line	Lung	Rad21	ENCSR833CMG
ChIAPET	hTERT-HME1	Normal	Cell-line	Breast	Rad21	ENCSR991JXX
ChIAPET	GM12878	Normal	Primary	Blood	Rad21	ENCSR981FNA
