# Supplementary material for: Comprehensive multiomics analyses reveal pervasive involvement of aberrant cohesin binding in transcriptional and chromosomal disorder of cancer cells
Source: iScience. 2023 May 19;26(6):106908. doi: 10.1016/j.isci.2023.106908 (PMC10239702; doi:10.1016/j.isci.2023.106908)
Supplement: Table S4. RNA-seq datasets with cohesin depletion, related to STAR Methods [file mmc5.xlsx]

## Sheet: TableS4
Assay	CellType	Disease	Biosample	Tissue	Knockdown	Study	Replicates
RNAseq	MCF-10A	Normal	Cell-line	Breast	SA1	GSE101921	3
RNAseq	MCF-10A	Normal	Cell-line	Breast	SA2	GSE101921	3
RNAseq	MCF-10A	Normal	Cell-line	Breast	Rad21	GSE154086	3
RNAseq	MCF-10A	Normal	Cell-line	Breast	SMC3	GSE154086	3
RNAseq	MCF-10A	Normal	Cell-line	Breast	SA2	GSE154086	3
RNAseq	MCF-7	Cancer	Cell-line	Breast	Rad21	GSE177045	2
RNAseq	MCF-7	Cancer	Cell-line	Breast	Rad21	GSE177045	2
